# Supplementary material for: Aberrant tau accumulation caused by MAPT mutations induces early pathological changes in axonal transport that are rescued by p38α inhibition
Source: Nat Neurosci. 2026 Jun 4;29(6):1355–68. doi: 10.1038/s41593-026-02266-4 (PMC13246509; doi:10.1038/s41593-026-02266-4)
Supplement: Supplementary file 4 — Statistical source data and unprocessed western blots. [file 41593_2026_2266_MOESM4_ESM.xlsx]

## Sheet: Foglio1
	Fig 2c
	Speed distribution profile
	Bins (µm/s)	rTg4510 DOX			rTg4510				rTg4510 + SB-239063
	0.15	7.2391	12.322	7.1521	17.0919	19.2331	20.4565	21.4317	9.379	9.3665	9.4274	8.2667
	0.6	11.7567	20.6447	10.2052	21.7655	18.4855	23.0521	26.5543	15.425	15.7608	18.3579	21.416
	1	11.5246	17.0205	11.684	15.3593	14.1474	15.3462	17.2635	17.8015	18.5738	18.7775	24.0876
	1.4	12.7601	15.1408	11.9598	10.5909	13.2664	12.2089	13.1437	20.5508	18.4068	16.8794	18.6063
	1.8	13.5479	12.2068	12.3472	10.9247	10.8845	9.5879	9.3421	14.6089	14.5354	14.2858	11.8586
	2.2	12.2545	9.4275	13.4884	7.9768	10.3105	7.8531	5.1392	10.0506	9.5422	9.2228	7.7661
	2.6	11.0887	5.8072	12.315	7.184	6.6596	5.6866	3.425	5.1097	5.6065	6.0342	3.4683
	3	7.0201	3.8249	8.8013	4.1472	3.3663	3.3397	1.6918	3.4915	3.6529	3.558	1.7158
	3.4	5.6766	1.9548	6.2942	2.0912	1.8798	1.6673	0.8352	1.603	2.5867	1.6208	1.2565
	3.8	3.3148	0.8313	3.3998	1.8427	1.0922	0.5577	0.394	1.1667	1.1671	1.1874	0.7444
	4.2	2.2785	0.2867	1.6216	0.7884	0.5301	0.1569	0.6699	0.5051	0.3928	0.5068	0.6285
	4.6	1.2617	0.3823	0.4484	0.2144	0.084	0.087	0.0644	0.179	0.1852	0.1421	0.1003
	5	0.2767	0.1506	0.2829	0.0231	0.0607	0	0.0454	0.1291	0.2232	0	0.085
	Fig 2d
	Average speed (µm/s)				Pause Frequency (N/s)				Maximum Speed (µm/s)				Pause Duration (s)
	rTg4510 DOX	rTg4510	rTg4510 + SB-239063		rTg4510 DOX	rTg4510	rTg4510 + SB-239063		rTg4510 DOX	rTg4510	rTg4510 + SB-239063		rTg4510 DOX	rTg4510	rTg4510 + SB-239063
	1.88712	1.33833	1.43631		0.0185524	0.0548887	0.0249886		3.64626	3.24594	2.90601		1.98579	4.21868	2.13805
	1.36304	1.30977	1.45508		0.0346106	0.0668045	0.0224161		3.26274	3.12176	2.98625		1.7979	2.17361	2.46031
	1.9141	1.17808	1.40359		0.0196204	0.062359	0.0269684		3.71423	2.7449	2.96952		2.07454	2.36585	1.74288
		1.05085	1.28323			0.0955651	0.0195886			2.54451	2.70952			2.40206	1.74565
	Fig 2f
	AT8/DA9							p-p38/p38
	CamKII	rTg4510 DOX	rTg4510	rTg4510 + SB-239063				CamKII	rTg4510 DOX	rTg4510	rTg4510 + SB-239063
	7.64353e-05	0.000252839	0.000256861	0.000616858	outlier excluded as per Grubbs test			788.62	3936.59	3465.51	4812.03	outlier excluded as per Grubbs test
	0.000417289	0.000294859	0.000651858	0.000291701				2695.27	3331.52	6491.55	2263.46
	0.000197885	0.000368498	0.000728494	0.00028648				2593.88	4131.14	6610.9	2265.32
	7.43778e-05	0.000190993	0.000486158	0.000195083				1594.08	3700.46	3762.36	2440.3
	0	0.000220131	0.00054177	0.000218952				1257.72	4092.65	4162.05	1919.02
	0	0.000115861	0.000496102	0.000283448				2282.27	3274.62	5031.73	2384.71
	Fig 2f uncropped unprocessed scans
		DA9									AT8										p-p38									p38
		DA9 coomassie									AT8 and p-p38 coomassie																			p38 coomassie
