# Supplementary material for: Aberrant tau accumulation caused by MAPT mutations induces early pathological changes in axonal transport that are rescued by p38α inhibition
Source: Nat Neurosci. 2026 Jun 4;29(6):1355–68. doi: 10.1038/s41593-026-02266-4 (PMC13246509; doi:10.1038/s41593-026-02266-4)
Supplement: Supplementary file 5 — Statistical source data and unprocessed western blots. [file 41593_2026_2266_MOESM5_ESM.xlsx]

## Sheet: Foglio1
	Fig 3c
	Speed distribution profile	CamKII			rTg4510 DOX Late			rTg4510 DOXwithd			rTg4510 DOXwithd + SB-239063
	0.15 (µm/s)	4.5894	3.5802	3.1135	8.8157	8.3655	17.084	15.1558	13.4704	16.1568	11.2077	12.2088	10.1445
	0.6 (µm/s)	9.6352	10.7521	8.3968	14.7914	17.7779	18.3901	21.7334	22.0886	16.7247	19.9844	17.9444	12.9387
	1 (µm/s)	13.9689	16.6266	11.3676	18.0804	22.6027	18.3763	19.1087	20.308	16.9487	17.3983	19.3502	13.8355
	1.4 (µm/s)	16.6143	18.5642	14.3212	17.3822	19.0217	15.3665	14.7929	15.8364	15.0259	15.7155	16.3598	16.3635
	1.8 (µm/s)	16.6939	17.0639	14.0014	13.1031	14.4799	12.0081	10.9566	10.4617	11.4797	10.8799	12.4052	13.3766
	2.2 (µm/s)	14.3631	12.6809	13.431	9.3643	8.3324	7.7538	7.5222	7.6662	7.7258	8.3196	9.082	12.0679
	2.6 (µm/s)	10.203	9.4859	12.104	7.8301	3.7232	4.2482	4.2829	4.4424	6.5942	5.2161	5.4006	8.2464
	3 (µm/s)	6.9891	5.9297	9.131	5.3549	2.7509	3.4841	2.8494	2.9254	4.4224	4.7373	3.4206	5.3112
	3.4 (µm/s)	2.4661	1.699	3.4463	2.7501	1.1688	1.5382	1.4356	1.492	2.3305	2.593	1.9377	3.8316
	3.8 (µm/s)	2.5873	2.3112	5.4404	1.8094	0.6096	0.8098	1.2319	0.5642	1.642	2.111	0.9554	2.3629
	4.2 (µm/s)	1.0915	0.8122	2.7335	0.4953	0.9005	0.6361	0.5288	0.5747	0.6086	1.1819	0.5982	0.7458
	4.6 (µm/s)	0.6149	0.4478	1.9547	0.2232	0.2542	0.161	0.2263	0.1146	0.2451	0.4391	0.2753	0.7178
	5 (µm/s)	0.1834	0.0463	0.5587	0	0.0128	0.1437	0.1756	0.0556	0.0954	0.2163	0.0618	0.0577
	Fig 3d
	Average speed (µm/s)					Pause Frequency (N/s)					Maximum Speed (µm/s)					Pause Duration (s)
	CamKII	rTg4510 DOX Late	rTg4510 DOXwithd	rTg4510 DOXwithd + SB-239063		CamKII	rTg4510 DOX Late	rTg4510 DOXwithd	rTg4510 DOXwithd + SB-239063		CamKII	rTg4510 DOX Late	rTg4510 DOXwithd	rTg4510 DOXwithd + SB-239063		CamKII	rTg4510 DOX Late	rTg4510 DOXwithd	rTg4510 DOXwithd + SB-239063
	1.81501	1.53545	1.25962	1.44618		0.0136491	0.0268955	0.0509231	0.0322711		3.46461	3.08843	2.95442	3.50542		1.77906	1.88003	1.83238	1.99155
	1.7412	1.35626	1.24511	1.37059		0.00771946	0.0198053	0.0421874	0.0325493		3.36242	2.95628	2.95352	3.15657		1.89194	1.87295	1.80492	2.15235
	2.11369	1.26691	1.3733	1.63802		0.00792824	0.0508115	0.051749	0.0289536		4.1147	2.97403	3.18924	3.28408		1.45978	2.63041	2.31332	2.38804
	Fig 3f
	Sarkosyl insoluble AT8
	CamKII	rTg4510 DOX Late	rTg4510 DOXwithd	rTg4510 DOXwithd + SB-239063
	0.091094	0.762744	0.780389	0.750453
	0.319541	0.293583	0.614142	0.284978
	0.041197	0.667177	0.670928	0.352369
	0.137206	0.499693	0.66935	0.249698
	0.021005		0.596079	0.525352
	0.05737			0.608316
	Fig 3f uncropped unprocessed scans
		AT8 males									AT8 females
		AT8 males coomassie									AT8 females coomassie
