# Supplementary material for: Aberrant tau accumulation caused by MAPT mutations induces early pathological changes in axonal transport that are rescued by p38α inhibition
Source: Nat Neurosci. 2026 Jun 4;29(6):1355–68. doi: 10.1038/s41593-026-02266-4 (PMC13246509; doi:10.1038/s41593-026-02266-4)
Supplement: Supplementary file 6 — Statistical source data. [file 41593_2026_2266_MOESM6_ESM.xlsx]

## Sheet: Foglio1
	Fig 4b
	Speed distribution profile	rTg4510							rTg4510 + NFMD
	0.15 (µm/s)	11.9119	13.7187	12.56	12.4323	13.5301	11.5888	13.7103	8.8214	8.752	8.1936	8.219	6.9882	9.5209	8.8893
	0.6 (µm/s)	18.4786	20.7911	16.9123	22.0054	21.7731	20.2889	23.1246	13.8305	16.0157	16.794	18.4365	14.1882	16.5925	18.7856
	1 (µm/s)	18.5781	18.991	17.5495	18.2485	19.1316	17.4483	18.1962	14.7401	19.025	15.9942	18.5836	16.0809	17.5361	19.4436
	1.4 (µm/s)	15.285	16.0225	15.237	15.1909	15.0954	15.9144	12.8265	15.3822	17.0949	16.4339	16.4721	16.8246	16.6609	14.9631
	1.8 (µm/s)	13.6223	11.7942	12.8238	10.8109	12.1629	12.9112	11.9148	14.1894	15.7109	16.192	12.3806	15.5174	14.1593	12.635
	2.2 (µm/s)	9.8142	7.2226	10.0916	9.2618	8.4506	10.1365	8.0337	12.4004	10.2112	9.9473	10.5291	12.0752	9.7275	10.5079
	2.6 (µm/s)	6.0072	4.9601	6.673	5.9642	5.7015	6.239	5.764	9.0699	7.4076	8.0863	7.0472	8.9179	7.8145	6.9931
	3 (µm/s)	3.5195	3.4121	4.4932	3.5911	2.6278	3.6566	3.6067	6.5602	3.2542	4.5946	4.7711	4.9319	4.5462	3.7985
	3.4 (µm/s)	1.7391	2.0553	2.5608	1.7638	0.8094	1.2621	1.8425	3.1562	1.5386	2.2568	2.2452	2.9512	2.1998	2.5019
	3.8 (µm/s)	0.8057	0.6247	0.8087	0.4123	0.6057	0.5017	0.7683	1.0535	0.7059	1.0522	0.8346	0.9734	0.7668	0.8567
	4.2 (µm/s)	0.0981	0.3559	0.1897	0.2918	0.0278	0.0129	0.1888	0.6497	0.2619	0.237	0.3092	0.3803	0.3904	0.4969
	4.6 (µm/s)	0.1402	0.0518	0.1005	0.0271	0.0505	0.0397	0.0236	0.1096	0	0.2182	0.1466	0.1391	0.0645	0.1284
	5 (µm/s)	0	0	0	0	0.0337	0	0	0.037	0.0222	0	0.0253	0.0317	0.0206	0
	Fig 4c
	Average speed (µm/s)			Pause Frequency (N/s)
	rTg4510	rTg4510 + NFMD		rTg4510	rTg4510 + NFMD
	1.35955	1.60307		0.0322093	0.0209639
	1.28199	1.4353		0.0399422	0.0185117
	1.40977	1.50238		0.0317415	0.0202728
	1.29925	1.45408		0.0281697	0.0172842
	1.24529	1.58367		0.0415999	0.0123745
	1.33122	1.45845		0.029508	0.0219208
	1.27344	1.43345		0.0403272	0.0185602
	Fig 4d
	Maximum speed (µm/s)			Duration of pauses (s)
	rTg4510	rTg4510 + NFMD		rTg4510	rTg4510 + NFMD
	2.83975	3.10394		1.54911	1.60263
	2.76934	2.88592		1.63985	1.57618
	3.00394	2.97575		1.68301	1.63763
	2.96158	3.114		1.61886	1.50856
	2.63387	3.23387		1.66726	1.54156
	2.78996	3.12698		1.55253	1.44518
	2.96454	3.06336		1.60372	1.46753
