# Supplementary material for: Aberrant tau accumulation caused by MAPT mutations induces early pathological changes in axonal transport that are rescued by p38α inhibition
Source: Nat Neurosci. 2026 Jun 4;29(6):1355–68. doi: 10.1038/s41593-026-02266-4 (PMC13246509; doi:10.1038/s41593-026-02266-4)
Supplement: Supplementary file 7 — Statistical source data. [file 41593_2026_2266_MOESM7_ESM.xlsx]

## Sheet: Foglio1
	Fig 5c
	Speed distribution profile	WT																P301S															P301S + SB-239063
	-3	0	0	0	0	0	0	0	0.18	0	0	0	0	0	0	0	0	0	0	0	0	0	0	0	0	0	0	0	0	0	0	0	0	0	0	0	0	0	0	0	0	0	0	0	0	0	0	0	0
	-2.8	0	0	0	0.09	0	0	0	0.15	0	0	0	0	0	0	0	0	0	0	0.18	0	0	0	0	0.37	0	0.52	0	0	0	0	0	0	0	0	0	0	0.16	0	0	0	0	0	0	0	0	0	0	0
	-2.6	0	0	0	0.13	0	0	0	0	0	0	0.11	0	0	0	0	0.18	0	0	0	2.09	0	0	0	0.52	0	0	0	0	0	0	0	0	0	0	0	0	0.71	0	0	0	0	0	0	0	0	0	0	0
	-2.4	0	0	0	0.57	0	0	0	0.44	0	0	0	0	0	0	0	0	0	0	0	0	0	0	0.07	0.83	0	0.42	0	0	0	0	0	0	0	0	0	0	0	0.1	0	0	0	0	0	0	0	0	0	0
	-2.2	0	0	0	0.25	0	0	0	0.44	0	0	0.45	0	0	0	0	0	0	0	0	0	0	0	0	0.28	0	0	0	0	0	0	0	0	0	0	0	0	0.16	0.13	0	0	0	0	0	0	0	0	0	0
	-2	0	0	0	0.79	0	0	0	0	0	0	0	0.31	0	0	0.5	0.4	0	0	0	0.64	0	0	0	0.46	0.26	0	0	0	0	0.11	0.24	0	0	0	0	0	0.27	0.19	0	0	0	0	1.03	0	0	0	0	0
	-1.8	0	0	0	0.47	0	0	0	0.85	0	0.37	0.41	0.49	0	0	0.42	0.54	0	0	0	0.48	0.22	0	0	0.43	0	0	0	0	0	0.21	0	0	0	0	0	0	0.09	0	0	0	0.79	0	0	0	0	0	0	0
	-1.6	0	0	0	0.63	0	0	0	0.07	0	0	1.38	0	0	0	0	0.54	0	2.56	0	1.29	0	0	0.11	0.71	0	0	0	0	0.13	0	0	0.2	0	0	0	0	0.52	0	0	0	1.58	0	0	0	0	0	0	0
	-1.4	0	0	0	0.73	0	0	0	0	0	0	1.42	1.39	0	0	0.73	0.69	0.79	0	0	0	0	0	0.14	0.93	0	0.17	0	0	0	0	0.14	0.23	0	0	0	0	0.23	0	0	0	0.69	0	0	0	0	0	0	0
	-1.2	0	0	0	0.28	0	0	0	0.7	0	0	2.61	0.67	0.24	0	1.53	0.58	0.33	0	0	0	0.36	0.08	0.89	0.65	0	0.66	0	0	0.18	0.25	0	0	0	0	0	0	0.59	0	0	0	0	0	0	0	0	0.803213	0	0
	-1	0.09	0	0	0.73	0	0	0	0.29	0	0.14	0.52	0.45	0.07	0	0.08	1.09	0	0	0	0	0.18	0.28	0.86	1.42	0	1.71	0	0	0	0.43	0	0	0	0.17	0	0	0.14	0.45	0.19	0.23	0.89	0	0	0	0	0.580098	0	0
	-0.8	0.82	0	0	0.51	0	0.6	0.06	0.33	0	0.2	2.46	0	0	0	0.92	0.94	0	0	0.13	0	0.73	0	0.93	0.96	0.22	0.52	0.18	0	0	0	0.48	0	0	0	0	0.6	0.18	0.16	0	0	0	0.34	0	0	0	0.937082	0	0.11
	-0.6	0.94	0	0	0.41	0.29	0.47	0	0	0	0.11	2.2	0.45	0	0	1.72	1.59	0.24	0	0	0	0.76	0.32	2.07	0.77	0	0.38	0.13	0	0.27	1.36	0.31	0	0	0.26	0	0	0.21	0.13	0.79	0	1.09	0	0.6	0.303424	0	2.05266	0	0
	-0.4	2.76	0	0	0.22	0.52	0.22	1.25	0.37	0	0.14	1.75	1.21	0	0.71	1.57	0.98	0.14	1.4	0	0	0.76	0.61	2.18	0.52	0	0.49	0.76	0	0.84	0.97	1.36	0.1	0.2	0.32	0	0	0.23	0.23	0.11	1.07	0.89	0	0	0.173385	0	2.63275	0.634249	0.61
	-0.2	0.89	0	0	0.54	0	0.1	0	0	0	0	3.28	0.85	0.29	1.4	2.52	1.05	0	4.31	0.34	1.93	4.61	1.01	5.86	1.36	0.82	0.98	0.63	1.54	2.35	3.36	3.57	1.07	0.97	0.8	0	0	0.8	0.68	1.74	2.6	2.67	0	2.27	0.390117	0	0.892459	0	1.98
	0	7.59	1.03	3.11	1.86	5.24	6.25	5.19	8.19	1.45	3.96	10.14	1.48	5.88	5.18	2.6	5.65	8.88	16.07	1.43	6.75	8.68	5.59	16.4	6.51	2.86	10.2	3.84	9.71	15.54	11.2	8.63	5.47	6.37	4.64	1.3	1.98	2.83	2.44	6.61	6.94	5.54	9.09	8.36	9.75293	1.01325	4.77465	7.96335	9.54
	0.2	10.78	4.34	6.29	3.03	3.15	3.17	5.52	1.77	2.57	6.06	3.5	3.18	5.57	10.79	2.49	3.62	5.35	19.79	5.7	3.05	12.46	4.99	9.04	3.8	2.86	4.12	6.57	4.24	11.33	10.59	10.37	6.16	8.67	4.64	1.85	6.26	3.33	5.26	6.12	7	1.98	15.45	9.07	5.80841	2.5721	3.92682	5.5673	7.99
	0.4	7.95	2.93	3.5	3.03	1.51	4.6	7.5	6.34	0.56	4.57	4.81	4.71	3.91	5.55	4.4	1.78	5.47	21.77	6.97	5.14	8.1	4.7	3.93	3.21	6.36	4.75	5.9	9.56	9.83	6.12	7.82	6.19	13	3.3	1.26	5.33	5.59	2.34	3.06	1.98	3.07	3.18	5.45	9.05938	1.16914	2.1419	4.72164	6.01
	0.6	6.37	6.69	4.36	3.92	5.59	4.85	10.27	5.2	3.59	4.97	1.68	4.48	6.12	3.44	3.75	2.1	6.49	9.9	6.83	2.73	10.5	4.09	3.75	3.18	7.18	9.29	7.06	12.03	7.44	8.52	5.98	4.48	7.39	5.07	0.96	8.54	6.55	3.87	2.57	1.07	7.82	0.68	2.41	9.36281	3.31255	4.32843	12.3326	9
	0.8	9.11	4.75	5.13	2.21	2.45	4.45	12.44	5.64	3.78	5.17	2.68	1.93	4.63	3.13	4.09	3.59	4.85	15.25	8.4	14.15	9.74	5.19	2.57	3.98	7.62	5.35	8.67	11.49	7.88	7.62	5.81	4.73	6.02	6.02	2.16	8.84	2.92	3.12	4.53	6.6	7.72	2.5	4.25	10.7066	4.67654	4.90852	13.0373	9.04
	1	7.13	7.01	5.42	3.47	6.12	4.55	8.65	6.45	2.94	3.33	2.31	5.87	3.53	6.2	3.18	5.94	4.11	3.14	6.03	13.99	4.61	5.23	3	2.93	8.31	4.68	11.17	11.41	4.45	4.29	2.82	3.71	11.12	4.01	0.86	12.14	5.68	4.45	5.44	3.1	6.73	3.12	2.51	5.59168	3.54638	5.35475	10.2185	3.46
	1.2	5.59	4.49	4.91	2.31	4.25	5.12	11.22	3.95	2.47	5.54	3.36	3.68	4.15	4.53	3.37	3.15	1.96	2.44	7.53	11.09	2.33	3.49	2.68	4.08	7.01	6.53	6.93	11.03	6.13	5.44	3.81	2.79	7.7	2.41	4.16	7.71	4.29	5.65	5.4	1.69	3.27	1.25	3.33	8.45254	3.58535	6.47033	9.79563	3.67
	1.4	4.92	8.54	6.7	2.02	3.32	8.5	9.23	7.96	1.73	5.89	5	6.68	3.65	2.95	3.37	5.22	4.8	2.21	9.27	4.66	2.83	1.54	4.15	4.63	2.55	6.36	5.67	7.02	2.81	3.33	5.78	3.73	4.54	5.99	4.29	7.44	4.18	3.8	4.72	3.72	0.3	4.32	2.87	6.5453	5.76773	6.29183	5.28541	1.84
	1.6	9	5.43	7.22	3.16	1.46	4.7	10.27	1.36	0.56	3.68	5.15	4.35	4.42	3.66	4.36	3.59	2.91	1.16	4.56	5.31	4.4	2.51	1.47	6.05	1.9	8.63	4.74	5.24	3.03	4.76	7.31	4.42	5.51	7.82	3.39	3.84	4.11	4.03	5.17	5.76	2.08	2.67	3.15	6.67534	4.44271	7.67514	4.15786	3.96
	1.8	6.08	4.63	4.52	2.62	4.02	6.1	5.92	1.99	1.73	2.61	3.32	4.48	10.04	2.91	4.67	9.78	5.16	0	6.81	3.22	3.09	4.18	2.54	4.2	2.42	3.53	4.42	5.4	3.65	3.69	6.97	3.73	4.23	5.76	4.69	7.44	4.91	3.05	5.74	9.26	1.39	6.13	3.26	11.27	4.63757	7.63052	5.14447	5.11
	2	5.3	5.05	4.75	6.69	4.83	6.32	5.82	5.16	1.96	5.57	4.33	10.67	2.74	4.34	3.63	1.7	6.3	0	2.81	11.09	2	4.05	3.18	4.66	3.29	2.2	5.85	3.01	4.16	1.57	5.88	3.89	3.11	9.37	4.23	3.84	7.56	5.17	3.17	3.39	5.84	3.75	3.43	6.63199	5.22214	7.18429	4.58069	3.6
	2.2	2.76	2.14	11.26	4.77	5.71	4.97	3.72	6.45	2.05	5.86	3.24	10.17	4.61	3.81	4.44	2.1	5.99	0	3.98	2.41	2.62	3.77	3.29	4.14	1.82	4.26	3.35	3.16	2.72	2.29	1.9	3.43	2.86	6.1	4.5	3.24	4.15	3.28	3.29	1.58	3.76	4.66	3.58	3.12094	7.40452	3.79295	5.074	4.46
	2.4	2.69	7.36	7.73	6.06	7.75	6.32	1.56	3.5	1.21	5.43	2.5	6.54	5.35	3.88	3.29	1.38	2.03	0	3.48	1.61	3.05	4.13	2.32	6.08	2.9	4.61	4.24	2	3.52	3.83	0.65	5.73	2.65	7.39	6.26	6.43	6.94	2.99	4.38	5.42	2.87	3.35	7.22	2.68747	12.2369	8.21062	1.83228	6.95
	2.6	3.34	7.39	6.83	5.15	5.24	5.25	0.56	2.18	2.29	4.39	6.04	6.28	7.2	4	4.21	4.24	5.92	0	4.71	1.77	3.74	3.61	3.97	6.08	5.24	4.72	3.26	0.93	2.1	3.44	2.65	3.61	3.57	7.19	4.32	3.82	6.69	4.09	1.17	9.71	3.27	5.62	6.55	1.64716	12.6656	7.36278	3.38266	5.26
	2.8	1.96	6.39	6.19	5.34	6.35	6.15	0.33	4.57	4.99	1.21	6.52	5.74	4.32	3.26	6.66	3.99	4.11	0	3.02	0.96	3.13	5.23	3.54	3.09	1.64	1.47	2.32	0.46	1.9	4.01	2.69	3.17	1.68	2.66	2.75	5.33	4.47	4.09	6.27	7.84	0.89	6.93	3.72	1.82055	6.74201	4.8639	2.46653	2.23
	3	1.82	5.81	4.01	6.57	5.18	5.3	0.5	9.07	5.74	3.36	6.04	3.36	6.27	4.28	4.25	9.02	4.3	0	6.5	0	2.76	4.18	3.79	4.35	2.99	4.58	3.13	1.54	1.42	2.33	2.69	5.06	1.17	3.24	7.37	3.67	2.62	3.74	4.19	3.27	3.07	5.68	5.42	0	7.8332	3.3021	0.98661	4.07
	3.2	1.11	2.52	2.95	4.96	4.19	3.85	0	1.73	5.41	2.53	2.39	1.61	5.83	4.28	3.14	5.87	5.56	0	0.71	2.41	2.11	5.11	2.75	4.63	2.08	1.68	1.65	0	2.59	2	1.84	5.35	3.57	4.96	6.51	2.44	5.3	6.73	1.44	5.59	1.88	2.84	4.53	0	4.44271	2.1419	1.19803	2.23
	3.4	0.51	2.41	0.71	5.75	4.02	2.2	0	1.62	6.95	5.05	2.16	4.03	3.84	4.84	2.18	3.84	2.79	0	2.39	1.29	2.83	4.22	2.93	4.97	2.94	3.95	1.97	0	1.44	1.11	2.96	3.22	2.65	0.92	7.46	0.1	2.12	4.42	0.91	3.16	9.21	5.96	1.13	0	5.41699	1.02633	0.845666	4.57
	3.6	0.33	2.96	1.15	5.49	2.8	2.47	0	5.46	6.3	3.36	1.12	1.34	1.56	0.68	5.32	3.3	2.89	0	3.31	0	1.6	3.04	1.89	2.07	5.11	1.71	4.16	0	0.91	4.29	0.92	6.39	1.58	1.66	7.13	0.53	2.53	1.14	2.61	4.46	8.12	4.37	2.55	0	2.06547	0.401606	0.634249	2.56
	3.8	0.13	3.55	1.99	6.63	6.29	1.6	0	1.99	7.7	5.66	2.5	1.61	3.07	4.22	7.19	1.34	2.75	0	2.35	0	0	3.77	1.93	1.79	7.79	0.24	1.79	0	0.8	1.29	2.79	4.27	1.27	0.46	6.94	0	2.19	5.72	4	1.52	0.4	4.2	5.67	0	0.857366	0.312361	0	0.94
	4	0	0.79	0.8	3.41	1.05	0.5	0	0.29	6.49	3.59	1.68	0.54	0.86	2.95	3.83	1.27	0.76	0	0.78	0.96	0.18	5.19	2.54	2.53	2.03	0.59	1.21	0	1.17	0.93	2.21	3.22	0	1.98	4.97	0	1.85	5.72	2.3	0	0.4	1.48	4.6	0	0.194856	0	0	0
	4.2	0	1.2	0	1.99	0.29	0.25	0	2.65	12.04	1.9	1.98	0.54	0.82	5.05	1.91	3.51	0.67	0	0.2	0	0.58	3.89	1.11	1.3	5.02	0.14	0	0	0.66	0	0.92	1.69	0	1.66	5.21	0	2.42	2.44	2.64	0.45	4.26	1.02	0.85	0	0.194856	0	0.140944	0.83
	4.4	0	1.14	0	0.63	0.41	0.32	0	1	4.67	0.52	0.45	0.09	0.96	1.36	1.34	0.87	1.22	0	0.38	0	0.87	2.43	0.96	0.86	0.87	0	0.31	0	0.07	0.32	0.31	1.97	0.15	0	2.75	0.33	0.82	4.42	3.85	1.47	2.08	1.08	0.25	0	0	0	0	0
	4.6	0	0.56	0.13	0.85	2.04	0	0	0.29	4.76	2.27	0	0	0	1.24	0.46	2.64	0.72	0	1.01	0	0.15	1.7	2.32	0	1.82	0	0	0	0.42	0.32	0	0.59	0	0.86	0.62	0	0.71	2.7	3.13	0	1.68	0	0	0	0	0	0	0
	4.8	0	0.65	0.35	0.92	1.86	0	0	0.22	1.21	1.03	0.34	0	0.05	0.71	1.76	0.87	0.36	0	0.09	0	0	0.57	0.32	0.43	0	0	0	0	0.27	0	0	0	0	0.2	0.68	0	0.41	2.31	4.08	0.62	0	0	0.53	0	0	0	0	0
	5	0	0.23	0	0	2.21	0.4	0	0	2.43	0.69	0	0.22	0	0.4	0	0	0.72	0	0	0	0	1.22	0	0	0.26	0	0	0	0	0	0	0.41	0	0	2.56	0	0	0	0	0	0	0.34	0.46	0	0	0	0	0
	5.2	0	0	0	0.28	0.12	0.27	0	0.22	0.33	0.29	0	0	0	0.25	0	0.51	0.31	0	0	0	0	0	0.07	0	1.08	0	0	0	0	0	0	0.54	0	0	0	0	0.18	0.36	0.26	0	2.97	0	0	0	0	0	0	0
	5.4	0	0	0	0.16	0	0	0	0.7	1.03	0.29	0	0	0	0	0	0.47	0.55	0	0	0	0	0	0	0	1.3	0	0	0	0	0	0	0	0	0.06	0	0	0	0	0	0	0	0	0.39	0	0	0	0	0
	5.6	0	0	0	0	0.64	0	0	0	0.42	0.26	0	0	0	0	0.15	0	0.14	0	0	0	0	0	0	0	0.3	0	0	0	0	0	0	0.08	0	0	0.68	0.15	0	0	0	0	0	0	0	0	0	0	0	0
	5.8	0.04	0	0	0	0.12	0.15	0	0	0	0	0	0.22	0	0	0	0	0.05	0	0.07	0	0	0	0	0.12	0	0	0	0	0	0	0	0	0	0	0.06	0	0.11	0	0	0.17	0	0	0	0	0	0	0	0
	6	0	0	0	0	0.99	0	0	0	0	0	0	0	0	0	0	0	0.21	0	0	0	0	0	0.11	0	0.65	0	0	0	0	0	0.24	0	0	0	0	0	0	0.26	0	0	0.5	0	0	0	0	0	0	0
	Fig 5d
	Average speed (µm/s)				Pause Frequency (N/s)				Pause duration (s)
	WT	P301S	P301S + SB-239063		WT	P301S	P301S + SB-239063		WT	P301S	P301S + SB-239063
	1.5866	2.648	2.74792		0.00812	0.003577	0.00392		13.0246	12.7726	41.6844
	2.49926	0.3255	1.61086		0.003129	0.026	0.016857		13.2727	17.0576	12.2885
	1.91829	2.00668	2.1703		0.008429	0.00868	0.007261		10.3233	9.90867	8.1343
	3.01875	1.08233	3.13792		0.002417	0	0.00276		2.3878		8.86175
	2.73487	1.43371	1.57133		0.002267	0.020588	0.004333		9.7015	16.0319	25.2239
	2.25292	2.98459	2.22224		0.00354167	0.018727	0.00544		8.7548	3.51865	21.9527
	1.27275	2.04486	3.00868		0.0024	0.022214	0.005		49.518	8.36332	12.2642
	2.56794	2.177	2.76974		0.00266667	0.007609	0.008684		11.5095	5.09433	13.0264
	3.61356	2.85936	2.098		0.000869565	0.0032	0.00775		18.491	11.6037	48.6127
	2.82588	1.71147	2.8243		0.00276923	0.015813	0.0092		4.74371	8.19624	6.87633
	2.30978	2.00586	2.758		0.01315	0.017095	0.00045		9.795	3.71056	24.5285
	2.03045	0.999909	2.43715		0.0051	0.022364	0.00705		26.1635	9.97011	29.8302
	2.27884	1.65786	1.54018		0.00672	0.023591	0.0117273		24.9661	10.4193	3.31422
	2.55925	1.60787	2.58547		0.0081	0.018667	0.0109333		11.4213	9.26021	2.269
	2.96357	1.9415	2.256		0.00495652	0.010714	0.0058		5.566	12.09	1.71362
	2.4977		1.45133		0.0074		0.0163333		6.12485		4.8806
			1.98816				0.00864				18.8302
			1.43213				0.0113333				24.0723
			2.56553				0.00516667				24.0723
[truncated: 2 more columns]
