# Supplementary material for: Aberrant tau accumulation caused by MAPT mutations induces early pathological changes in axonal transport that are rescued by p38α inhibition
Source: Nat Neurosci. 2026 Jun 4;29(6):1355–68. doi: 10.1038/s41593-026-02266-4 (PMC13246509; doi:10.1038/s41593-026-02266-4)
Supplement: Supplementary file 8 — Statistical source data. [file 41593_2026_2266_MOESM8_ESM.xlsx]

## Sheet: Foglio1
	Fig 6b
	Average speed (µm/s)
	WT	P301L	P301L + SB-239063	AP-P301L	E14-P301L	E14-P301L+ SB-239063
	2.41889	1.69682	2.51646	3.06308	1.63573	2.09794
	1.74838	1.3599	1.97706	2.57598	1.32284	2.09113
	2.06902	2.02745	2.51743	2.02306	2.42485	1.79495
	2.49116	2.11744	2.38168	2.1075	1.87398	1.12471
	1.63972	1.08131	1.47321	2.28586	2.02684	1.49298
	0.845947	1.20449	1.15765	3.04249	3.10992	1.79751
	2.65401	0.765184	3.19042	3.55045	2.38797	2.17115
	2.76073	2.08027	1.97826	3.5037	1.47943	1.82898
	2.77359	1.73035	2.5968	2.64382	2.77232	3.06398
	2.39711	1.8562	2.73167	3.16085	2.04756	2.48967
	2.76543	1.95901	2.7849	3.25556	0.853806	2.13431
	1.80259	1.57798	3.14357	3.31698	2.16125	2.57116
	1.98382	1.11266	1.74578	2.83621	1.25305	1.13993
	1.01224		1.30816	1.60675	1.74413	1.64094
			0.752148	1.58157
	Fig 6c
	Pause Frequency (N/s)
	WT	P301L	P301L + SB-239063	AP-P301L	E14-P301L	E14-P301L+ SB-239063
	0	0.013584	0.006103	0.000403	0.012664	0.028285
	0.001065	0.01358	0.007928	0.006678	0.005387	0.033635
	0.002792	0.007747	0.002969	0.004247	0.00955	0.01174
	0.00089	0.01212	0.009047	0	0.012412	0.018316
	0.009582	0.021867	0.017196	0.002959	0.018074	0.02398
	0.031243	0.038061	0.012205	0.002671	0.008646	0.016643
	0.004899	0.029947	0.014528	0.001718	0.026228	0.023558
	0.001404	0.044968	0.021438	0.004321	0.042605	0.048564
	0.00413	0.030594	0.004545	0.01489	0.021336	0.006931
	0.006239	0.017762	0.003615	0.001855	0.039832	0.034939
	0.005648	0.031104	0.008793	0.003127	0.042068	0.031218
	0	0.03565	0.008503	0.00422	0.026427	0.031712
	0.006615	0.021831	0.033709	0.005499	0.014528	0.012994
	0.020882		0.015302	0.01896	0.029334	0.016096
			0.042721	0.009486
