# Supplementary material for: Aberrant tau accumulation caused by MAPT mutations induces early pathological changes in axonal transport that are rescued by p38α inhibition
Source: Nat Neurosci. 2026 Jun 4;29(6):1355–68. doi: 10.1038/s41593-026-02266-4 (PMC13246509; doi:10.1038/s41593-026-02266-4)
Supplement: Supplementary file 9 — Statistical source data. [file 41593_2026_2266_MOESM9_ESM.xlsx]

## Sheet: Foglio1
	Fig 7c
	Tau envelopes average size (µm2)			Tau envelopes frequency (N/µm2)
	WT	P301S		WT	P301S
	0.0434	0.1143		1.18343	0.487864
	0.0431	0.2597		1.73377	0.335981
	0.0608	0.1474		1.17697	1.10286
	0.081	0.1142		1.09063	0.746777
	0.0908	0.1078		0.67473	0.665148
	0.0359	0.2311		2.48633	0.338524
	0.0375	0.0878		2.30174	0.831615
	0.0641	0.0342		1.58401	0.884672
	0.092	0.156		0.604612	0.362582
	0.0444	0.1204		1.15177	1.0523
	0.1197	0.0571		0.504202	1.14339
	0.0789	0.0484		0.652931	1.59209
	0.0439	0.0422		1.59839	0.898069
	0.0589	0.0526		0.962287	1.32106
	0.0538	0.0469		1.38832	1.94366
	0.0739	0.0471		0.785322	1.10451
	0.0669	0.075		1.08982	0.543976
	0.0218	0.0279		3.07869	3.4131
	0.1021	0.0989		0.545722	0.598874
	0.0227	0.0813		2.81429	0.731596
	0.0585	0.206		0.716325	0.765013
	0.0431	0.1236		2.01151	0.670008
	0.0584	0.1166		1.61158	0.718556
	0.0506	0.0878		1.09739	0.92296
	0.0197	0.0813		3.68659	0.61459
	0.0847	0.1271		1.95382	0.855688
	0.089	0.0768		1.11566	0.827974
	0.1279	0.0384		0.561331	2.75611
		0.0697			1.1681
		0.0588			1.24534
	Fig 7d
	% of BDNF on Tau
	WT	P301S
	17.3913	38.3459
	17.7966	25
	24	27.4194
	20.7792	30
	30.6122	33.3333
	20.8333	24
	17.3913	27.2727
	15.7143	27.2727
	25.5814	28.2353
	17.5439	19.2
	28.2051	30
	18.797	19.6296
	22.2222	9.33333
	20.354
	Fig 7e
	Frequency of tau envelopes with pauses
	1.53721
	1.10669
	1.225
	1.69605
	1.68321
	1.26378
	1.15944
	0.764989
	2.15151
	0.721217
	0.941835
	1.27961
	1.19491
	0.809665
	1.70197
	2.5
	1.65132
	1.35306
	Fig 7i
	Tau envelopes average size (µm2)				Tau envelopes frequency (N/µm2)
	WT	P301S	P301S + SB-239063		WT	P301S	P301S + SB-239063
	0.3776	0.228	0.107		0.052233	0.065362	0.075167
The value in yellow is not represented in the graph to avoid compressing it but is included in the Mean and in all statistical analyses	0.2222	1.0258	0.244		0.088325	0.028036	0.079839
	0.2762	0.6162	0.13		0.084648	0.03875	0.185307
	0.2179	0.4331	0.234		0.077731	0.062064	0.090126
	0.1759	0.2291	0.106		0.099041	0.077527	0.130717
	0.1191	0.1467	0.195		0.180582	0.096498	0.090087
	0.124	0.114	0.264		0.174881	0.163668	0.063934
	0.1081	0.117	0.152		0.180578	0.146214	0.130251
	0.0565	0.143	0.173		0.286453	0.016471	0.111555
	0.0864	0.199	0.096		0.236212	0.133464	0.042796
	0.0993	0.11	0.11		0.197888	0.135033	0.192049
	0.103	0.139	0.212		0.195202	0.149241	0.084001
	0.2301	0.127	0.123		0.106006	0.126824	0.120069
	0.2721	0.1403	0.232		0.08908	0.131738	0.101493
	0.2498	0.1956	0.24		0.095017	0.118008	0.095021
These values are present also in Fig 7i as these neurons were part of an N where WT, MTBR, P301S and P301S+SB-239063 were all analysed.	0.0606	0.2454	0.273	These values are present also in Fig 7i as these neurons were part of an N where WT, MTBR, P301S and P301S+SB-239063 were all analysed.	0.275149	0.098257	0.103557
	0.0971	0.143	0.235		0.163557	0.076074	0.057799
	0.0967	0.13	0.182		0.226531	0.166192	0.084941
	0.101	0.26	0.168		0.052092	0.090045	0.152129
	0.1075	0.187	0.112		0.180564	0.097342	0.123067
		0.22	0.131			0.08148	0.176331
		0.282	0.114			0.066184	0.161085
		0.36	0.165			0.016521	0.053334
		0.213				0.125746
		0.205				0.100047
		0.303				0.082606
