# Supplementary material for: Aberrant tau accumulation caused by MAPT mutations induces early pathological changes in axonal transport that are rescued by p38α inhibition
Source: Nat Neurosci. 2026 Jun 4;29(6):1355–68. doi: 10.1038/s41593-026-02266-4 (PMC13246509; doi:10.1038/s41593-026-02266-4)
Supplement: Supplementary file 11 — Statistical source data. [file 41593_2026_2266_MOESM11_ESM.xlsx]

## Sheet: Foglio1
	Extended data Fig 2b
	Mean frequency (N/min)
	CamKII	rTg4510 DOX Late	rTg4510 DOXwithd	rTg4510 DOXwithd + SB-239063
	2.61749	2.35275	1.25851	0.842121
	0.944999	1.9277	2.4253	2.95259
	1.50321	1.97071	2.2722	1.7259
	Extended data Fig 2c
	Calcium transients frequency profile	CamKII			rTg4510 DOX Late			rTg4510 DOXwithd			rTg4510 DOXwithd + SB-239063
	0.25	2.7551	28.0639	9.8593	5.1516	6.0193	1.5152	16.6432	5.8659	6.5136	31.5717	8.5185	12.3559
	0.75	3.1302	25.2465	15.8854	5.8221	8.7345	13.3838	17.1546	2.5326	3.6111	28.7276	4.4444	13.6863
	1.25	11.1567	30.1999	30.9637	15.0048	18.2926	20.4545	34.0649	14.8467	10.6236	26.4554	8.1481	20.7531
	1.75	8.4767	5.9056	14.178	10.418	16.88	7.3232	12.4108	10.7471	9.2347	7.7063	0	13.153
	2.25	23.964	8.2524	15.3369	20.0402	28.095	28.0303	12.6105	17.3295	26.9671	4.1306	16.2963	18.8062
	2.75	14.3388	1.6072	7.5494	15.2205	6.4999	14.1414	4.0159	15.2644	19.5805	0.4695	10	7.0083
	3.25	14.2152	0.4831	2.9989	11.5658	9.2151	7.5758	2.26	13.4981	14.2063	0.313	7.4074	7.298
	3.75	8.9529	0.2415	2.5249	6.3003	3.0388	1.5152	0.6742	8.8161	2.9025	0.313	20	3.2172
	4.25	6.8485	0	0.2151	5.209	1.1958	4.5455	0.1658	7.7663	4.5692	0.1565	8.8889	2.7504
	4.75	2.6164	0	0.4883	2.264	1.1763	1.5152	0	1.6667	0.5556	0.1565	6.6667	0
	5.25	1.4662	0	0	1.8718	0.5291	0	0	1.6667	1.2358	0	6.6667	0.5749
	5.75	1.1019	0	0	1.132	0.3236	0	0	0	0	0	1.1111	0
	6.25	0.4887	0	0	0	0	0	0	0	0	0	1.8519	0
	6.75	0.4887	0	0	0	0	0	0	0	0	0	0	0.3968
	7.25	0	0	0	0	0	0	0	0	0	0	0	0
	Extended data Fig 2f
	p-p38/p38							AT8/DA9						DA9
	CamKII	rTg4510 DOX Late	rTg4510 DOXwithd	rTg4510 DOXwithd + SB-239063				CamKII	rTg4510 DOX Late	rTg4510 DOXwithd	rTg4510 DOXwithd + SB-239063			CamKII	rTg4510 DOX Late	rTg4510 DOXwithd	rTg4510 DOXwithd + SB-239063
	2091.07	2646.5	2084.57	2494.46				0	1.22443	0.857547	1.29112			6.0097e-05	390.262	275.931	308.596
	2216.89	3520.23	3050.7	2214.57				0	0.290724	0.9301	0.232053			7.14538e-05	96.4185	336.306	240.733
	2296.89	2714.05	1605.91	1565.15				0	0.834206	1.33038	0.478924			6.7776e-05	222.653	464.575	502.862
	2663.73	3941.68	2198.36	1396.84				0	1.18203	1.38809	0.257974			6.0233e-05	486.961	392.348	408.335
	3278.13		2427.36	1338.39				0		2.05205	0.884885			6.18859e-05		383.686	969.426
	3093.73			1779.27				0			1.17024			6.87466e-05			748.719
