# Supplementary material for: Aberrant tau accumulation caused by MAPT mutations induces early pathological changes in axonal transport that are rescued by p38α inhibition
Source: Nat Neurosci. 2026 Jun 4;29(6):1355–68. doi: 10.1038/s41593-026-02266-4 (PMC13246509; doi:10.1038/s41593-026-02266-4)
Supplement: Supplementary file 13 — Statistical source data. [file 41593_2026_2266_MOESM13_ESM.xlsx]

## Sheet: Foglio1
	Extended data Fig 3c
	Frequency of tracks (N/min)
	rTg4510 DOX	rTg4510	rTg4510 + NFMD
	20.7667	1.66667	1.4
	16.8333	3.43333	4.8
	5.6	1.73333	5.56667
	5.06667	1.66667	2.9
	5.03333	2.16667	3.63333
	5.56667	0.666667	2.56667
	3.96667	1.9	0.966667
	Extended data Fig 3d
	Frequency of tracks (N/min)
	CamKII	CamKII post
	4.43333	2.43333
	6.5	5.76667
	4.83333	8.83333
	9.43333	5.2
	13.8333	10.1667
	Extended data Fig 3e
	Data corresponds to those presented above for CamKII and rTg4510 DOX
	Extended data Fig 3g
	BDNF mean intensity
	CamKII	CamKII post	rTg4510 DOX	rTg4510	rTg4510 + NFMD
	789.914	621.688	757.304	924.197	936.452
	669.675	564.843	833.745	626.036	557.343
	862.477	1241.82	734.61	817.306	1057.29
	606.867	878.503	782.363	848.599	1029.03
	592.046	791.591	715.804	723.248	233.981
			881.335	763.654	188.703
			841.466	824.86	861.99
