# Supplementary material for: Aberrant tau accumulation caused by MAPT mutations induces early pathological changes in axonal transport that are rescued by p38α inhibition
Source: Nat Neurosci. 2026 Jun 4;29(6):1355–68. doi: 10.1038/s41593-026-02266-4 (PMC13246509; doi:10.1038/s41593-026-02266-4)
Supplement: Supplementary file 14 — Statistical source data. [file 41593_2026_2266_MOESM14_ESM.xlsx]

## Sheet: Foglio1
	Extended data Fig 4a
	Maximum speed (μm/s)
	WT	P301S	P301S + SB-239063
	5.719	6.907	8.405
	4.939	1.612	4.333
	4.887	6.369	10.398
	6.889	4.029	11.785
	5.933	4.563	5.503
	5.784	8.097	7.344
	3.066	8.097	7.519
	8.585	7.883	8.054
	6.426	6.426	10.282
	5.598	4.241	6.512
	6.735	6.169	5.098
	6.683	6.94	10.325
	4.884	4.777	2.853
	5.109	4.598	4.113
	5.591	6.041	3.719
	5.441		4.216
			4.227
			4.484
			7.797
	Extended data Fig 4b
	Flux (N/min)
	WT	P301S	P301S + SB-239063
	5.1	4.4	3.6
	4	0.3	1.9
	2.4	8.8	4
	6.5	2.8	4.3
	6.1	2.1	1.6
	11.9	6.4	4.4
	3.6	2.1	4.3
	13.4	2	5.5
	3.6	8.1	2.1
	8.3	2.7	3.7
	7.7	6.3	4.8
	4.2	1.9	4
	5.5	3.5	11.3
	5.8	4.1	2.2
	12.2	8.2	4.5
	5.7		0.5
			2.8
			6.1
			1.8
	Extended data Fig 4d
	Speed intensity profile (Relative Frequency %)
	speed bins (μm/s)	WT																P301S
	-3	0	0	0	0	1.5576	0	0	0	0	0	0	0	0	0	0	0	0	0	0	0	0	0	0	0	0	0	0	0	0
	-2.8	0	0	0	0	0	0	0	0	0	0	0	0	0	0	0	0	0	0	0	0	0	0	0	0	0	0	0	0	0
	-2.6	0	0	0	0	0	0	0	0	0	0	0	0	0.5435	0	0	0	0	0	0	0	0	0	0	0	0	0	0	0	0
	-2.4	0	0.2534	0	0.2534	0	0	0	0	0	0	0	0	0	0	0	0	0	0	0	0.6098	0	0	0	0	0	0	0	0	0
	-2.2	0	0	0.5431	0	0	0	0	0	0	0	0	0	0	0	0	0	0	0	0	0.2613	0	0	0	0	0	0	0	1.8848	0
	-2	0	0.9291	0.2716	0.9291	0	0	0	0	0	0	0	0	0	0	0	0	0	0	0	0	0	0	0	0	0	0	0.2117	1.2565	0
	-1.8	0	1.3514	0.611	1.3514	0	0	0	0	0	0	0	0	1.087	0	0	0	0	0	0	1.4808	0	0	0	0	0	0	0	4.1885	0
	-1.6	0	0.2534	1.4936	0.2534	0	0	0	0	0.3221	0	0	5.2817	4.0761	0	0.3021	0	0.7782	0	0.6944	2.1777	0	0.4815	0	3.0387	0.1998	0	0.2823	2.4084	0.7223
	-1.4	0.2327	1.7736	4.2091	1.7736	1.2461	0.3676	0	0	0.8052	0	0	2.4648	4.8913	1.1429	1.1078	0.3984	0.2918	0.3727	1.3889	1.3066	0.8629	0.321	0	4.1436	1.2987	0	1.6231	2.6178	0.8828
	-1.2	0.5817	3.9696	4.5485	3.9696	0	3.6765	0	0.9967	4.1063	0	0	5.9859	8.9674	4.5714	4.3303	1.1952	0.3891	0.2484	2.8646	5.4878	0.6599	3.3708	4.7083	8.4254	1.8981	0.6557	3.5286	6.178	3.6116
	-1	1.1053	8.0236	5.1595	8.0236	0	10.4779	0.7435	1.4396	8.2126	2.9817	0	9.1549	11.413	11.7143	4.9345	5.3121	5.9339	5.5901	1.6493	6.0105	2.7411	14.2857	11.4637	16.0221	6.0939	0	7.2689	8.5864	6.6613
	-0.8	4.4793	11.9088	9.7081	11.9088	25.5452	12.1324	3.9033	9.0808	12.4799	12.3853	0	8.0986	18.75	12	13.2931	8.1009	13.4241	11.3043	4.2535	5.8362	4.7716	21.9904	17.912	17.8177	16.0839	12.459	15.8786	7.5393	12.7608
	-0.6	18.1501	18.8345	12.3557	18.8345	22.4299	18.75	23.4201	12.5138	15.4589	17.6606	1.4388	9.507	17.663	13.1429	17.5227	6.3745	11.1868	17.8882	15.191	10.1916	11.8782	13.1621	21.085	21.2707	20.5794	19.0164	16.6549	16.1257	15.0883
	-0.4	22.9203	12.8378	14.5282	12.8378	23.9875	23.7132	25.2788	23.3666	24.1546	28.8991	29.0168	26.4085	17.663	26.8571	22.7593	15.405	17.8016	18.2609	15.1042	14.8084	20	10.7544	18.219	11.1878	21.2787	18.6885	11.1503	18.1152	16.5329
	-0.2	29.203	23.7331	21.7923	23.7331	21.1838	24.4485	28.4387	22.4806	23.591	24.0826	41.7266	16.1972	10.3261	26	24.9748	20.9827	43.2879	29.3168	27.2569	37.3693	35.7868	12.3596	12.999	9.2541	17.8821	29.5082	14.1849	17.4869	26.886
	0	19.7208	12.6689	18.6015	12.6689	2.4922	5.5147	15.6134	21.3732	8.8567	13.9908	27.3381	10.9155	2.4457	4.5714	10.3726	39.1766	6.9066	16.646	28.9063	13.1533	22.6904	16.8539	10.5425	7.0442	11.1888	16.0656	10.1623	10.0524	10.4334
	0.2	2.0942	1.9426	3.3944	1.9426	1.5576	0.9191	1.8587	8.1949	2.0129	0	0.4796	1.0563	2.1739	0	0.4028	2.5232	0	0.3727	1.9965	0.784	0.2538	3.5313	2.2518	1.7956	2.3976	2.623	9.386	2.4084	3.6918
	0.4	0.4072	1.3514	1.222	1.3514	0	0	0.7435	0.5537	0	0	0	1.7606	0	0	0	0	0	0	0.6944	0.1742	0	1.4446	0.5118	0	0.3996	0.9836	3.6697	1.1518	2.488
	0.6	1.1053	0.1689	0.4752	0.1689	0	0	0	0	0	0	0	1.4085	0	0	0	0.5312	0	0	0	0	0.3553	0.321	0.3071	0	0.6993	0	3.3874	0	0.2408
	0.8	0	0	0.7468	0	0	0	0	0	0	0	0	1.7606	0	0	0	0	0	0	0	0	0	0	0	0	0	0	0.8469	0	0
	1	0	0	0.3394	0	0	0	0	0	0	0	0	0	0	0	0	0	0	0	0	0	0	1.1236	0	0	0	0	0.7057	0	0
	1.2	0	0	0	0	0	0	0	0	0	0	0	0	0	0	0	0	0	0	0	0	0	0	0	0	0	0	1.0586	0	0
	1.4	0	0	0	0	0	0	0	0	0	0	0	0	0	0	0	0	0	0	0	0	0	0	0	0	0	0	0	0	0
	1.6	0	0	0	0	0	0	0	0	0	0	0	0	0	0	0	0	0	0	0	0	0	0	0	0	0	0	0	0	0
	1.8	0	0	0	0	0	0	0	0	0	0	0	0	0	0	0	0	0	0	0	0	0	0	0	0	0	0	0	0	0
	2	0	0	0	0	0	0	0	0	0	0	0	0	0	0	0	0	0	0	0	0	0	0	0	0	0	0	0	0	0
	2.2	0	0	0	0	0	0	0	0	0	0	0	0	0	0	0	0	0	0	0	0	0	0	0	0	0	0	0	0	0
	2.4	0	0	0	0	0	0	0	0	0	0	0	0	0	0	0	0	0	0	0	0	0	0	0	0	0	0	0	0	0
	Extended data Fig 4e
	Average speed (μm/s)			Pause frequency (N/s)			Maximum speed (μm/s)			Pause duration (s)
	WT	P301S		WT	P301S		WT	P301S		WT	P301S
	0.25875	0.340571		0.022909	0.035833		1.365	1.539		20.7007	12.7753
	0.558545	0.28		0.022909	0.035833		2.333	1.308		6.0511	6.64533
	0.570909	0.2295		0.01875	0.023333		2.039	1.487		7.19673	13.4039
	0.558545	0.671375		0.022909	0.017		2.333	4.231		6.0511	8.87175
	0.511	0.266083		0.01125	0.018		2.846	1.315		10.6915	10.3534
	0.368125	0.419333		0.0425	0.014		1.276	1.551		6.20548	5.1307
	0.2335	0.410154		0.0455	0.034923		0.976	1.163		7.77376	8.69811
	0.1584	0.722111		0.0282	0.010444		1.02	1.538		4.95386	7.0898
	0.3833	0.44225		0.024636	0.035417		1.423	1.426		7.9771	5.14409
	0.2855	0.264333		0.00925	0.034667		0.897	1.051		28.6623	12.3268
	0.171	0.56025		0.032	0.013		0.449	1.898		6.0054	7.22889
	0.53725	0.64975		0.02275	0.013417		1.496	2.09		4.0038	13.3023
	0.6305	0.295		0.01775	0.032		2.462	1.462		5.8236	9.88214
	0.211			0.0424			1.212			12.208
	0.425778			0.015222			1.436			8.18932
	0.160333			0.016571			1.308			19.9111
	Extended data Fig 4g
	Speed intensity profile (Relative Frequency %)
	speed bins (μm/s)	WT																			P301L
	-4	0	0.0639	0.2482	0	0.0412	0.0347	0.1942	0	0.0423	0.3199	0.0426	0	0	0	0	0	0	0	0	0	0	0	0.4386	0.0899	0.161	0.2181	0.3513	0.1535	0.3535	0.1758	0.2744	0.0596	0	0	0	0	0	0
	-3.8	0.0337	0.1341	0.4178	0	0	0.5212	0.2994	0	0.3803	0.2871	0.2128	0	0	0.0481	0.0395	0	0	0	0	0	0	0	0.6542	0.2097	0.1476	0.5279	0.1757	0.4707	0.4861	0.0639	0.7811	0	0.1071	0.1776	0	0	0.0756	0
	-3.6	0.0927	0.2874	0.666	0	0	0.2519	0.3803	0.2287	0.1409	0.2953	0.2554	0.0227	0	0	0	0	0	0	0	0	0	0.2215	0.8996	0	0.3823	0.769	0.1081	0.2558	0.8691	0.0479	0.2744	0	0.1428	0.3256	0	0	0.1008	0.1672
	-3.4	0.2024	0.4278	0.9869	0	0.3091	0.5473	0.2185	0	0.2395	0.361	0.3973	0.0796	0	0	0	0	0	0	0	0	0	1.4621	0.7509	0	0.7713	1.5724	0.0676	0.2558	0.8543	0.6232	1.3722	0	0.3212	0.9177	0	0	0.2269	0
	-3.2	0.2782	0.7791	1.3442	0	0.2679	0.6949	0.7606	0	0.324	0.3527	0.3122	0.1024	0	0.0192	0.0592	0	0	0	0	0	0.3341	0.4874	0.907	0.2696	0.9994	0.4132	0.2432	0.8596	0.5892	0.6392	1.5833	0.2385	0.1428	2.161	0.0884	0.4861	0.1008	0.301
	-3	0.1265	0.5428	1.5984	0.076	0.4327	0.8687	1.4645	0	0.493	0.6727	0.5463	0.0569	0.2413	0.1059	0.0986	0.318	0	0.1263	0.098	0.3514	0.616	0.5317	1.6579	1.9772	0.9323	1.4461	0.554	0.8903	0.9427	0.815	1.0555	0.2832	1.6774	1.6282	0.2063	0.1535	1.1848	0.3902
	-2.8	0.2698	0.8876	1.3078	0.2433	0.8242	1.1466	1.2461	0.8005	0.4508	0.7383	1.8375	0.4663	0.2815	0.0674	0.2762	0	0	0.0631	0.266	0.0413	0.7413	0.5317	1.0408	0.4194	0.8787	2.3528	0.1486	1.8829	1.0458	0.799	3.7999	0.1192	1.7488	2.161	0.2653	0.985	1.2604	0.5686
	-2.6	0.9612	0.8685	1.8649	1.384	0.6594	1.2856	1.594	0.6404	1.2114	1.3372	0.9578	0.4208	0.1072	0.5486	0.7497	0.1931	0	0.1263	0.4621	0.6614	1.1485	2.7027	1.1598	1.6477	1.8378	4.2006	0.5945	1.6066	1.2078	0.8629	1.921	0.4918	2.9622	4.1741	0.221	0.3326	2.1175	0.9922
	-2.4	0.9696	1.986	2.0465	0.9125	1.6279	2.467	2.5811	1.6697	1.6763	1.6817	1.3977	0.5687	0.3887	0.2598	0.5918	0.0795	0	0.4293	0.056	1.0955	1.8167	0.7089	1.8958	1.3481	2.9043	3.1906	0.5134	1.5964	1.9149	1.8217	2.9766	0.2832	2.07	2.7531	1.6062	0.9467	1.6637	1.204
	-2.2	0.7251	1.6475	2.6278	2.692	1.2982	2.3714	1.6021	1.3724	2.0989	1.2633	1.8446	1.6606	0.3753	1.3762	1.1935	0.2839	0	0.341	0.5181	1.1368	2.4744	1.6837	1.9255	2.1869	3.6756	4.3957	0.7837	2.8858	0.9427	2.5407	5.2565	0.462	0.2498	4.8549	1.7389	1.7142	0.1765	2.1739
	-2	1.2142	1.7497	2.8821	3.1939	1.7721	2.9882	2.9048	1.8756	3.5216	1.2469	2.6109	0.7166	0.429	0.8373	1.2724	0.8403	0	0.6061	0.4481	1.6949	3.0382	0.7975	2.0296	3.0857	3.8903	3.6497	1.0944	1.8829	2.2242	1.8217	4.5598	0.8346	3.2477	6.4831	2.6083	1.663	2.5964	1.9732
	-1.8	2.3609	2.6501	3.2393	3.4677	2.5345	3.5181	4.1751	4.6432	3.0004	2.2231	3.8028	2.616	1.2198	1.9825	2.9	1.2946	0	1.3891	2.9964	4.3613	3.4558	2.9242	2.0296	3.8346	3.8769	4.4875	1.716	1.0643	2.2831	2.2691	5.0243	1.8778	2.2841	9.1474	3.5809	3.0958	1.9914	3.534
	-1.6	2.2681	4.1762	2.5733	4.5932	5.1102	2.9969	3.6087	2.5846	6.5784	2.018	3.5686	3.162	2.8552	1.7515	2.4956	2.3507	0.1968	3.0559	1.3022	3.2245	5.7632	0.9747	2.6466	2.6962	5.7281	3.3284	1.5538	2.9165	1.7823	3.915	5.7209	1.4903	2.3911	8.3481	4.1998	3.6459	1.9914	3.7904
	-1.4	2.8246	4.751	4.0082	4.8365	3.0703	5.1077	5.7691	2.1272	7.1137	3.0025	4.7535	3.7534	3.0697	2.8775	3.0381	2.0327	0.2863	2.9675	4.6766	6.9037	4.3433	0.6646	2.6095	3.8047	4.7153	3.4317	2.1348	2.0262	2.5041	3.915	5.362	0.7154	2.5696	9.9171	4.8777	2.6481	2.4956	4.8161
	-1.2	3.4739	5.1405	4.2444	5.4753	3.9151	3.9785	4.9114	4.5288	3.0709	2.297	4.0937	6.4035	3.7668	5.2545	3.2058	1.5898	0.0716	3.2075	6.8608	7.7098	4.9593	3.4559	2.6615	2.8161	3.8031	3.1103	2.7429	2.3127	2.1947	3.2279	7.5997	3.0551	3.6046	6.6607	3.0504	5.1043	3.2266	4.1137
	-1	5	6.424	3.6813	5.1407	4.3272	4.7168	4.3855	4.2772	2.3524	2.4282	4.193	4.3562	4.2493	5.7839	4.4486	3.1229	0.6978	6.1119	8.093	7.8338	4.0718	0.8861	2.5723	3.1456	4.6549	3.5923	3.3914	2.1797	1.9591	5.8485	4.2854	1.7884	2.2127	7.6969	3.5956	4.4646	2.0166	5.5407
	-0.8	5.3288	7.152	3.4209	5.384	4.8012	2.5799	4.1346	7.2964	1.1692	2.8056	2.9301	3.7534	6.1126	7.1985	3.2058	2.5324	0.7336	7.6904	9.4091	5.5601	4.218	1.8609	3.1299	2.8161	2.9848	2.8693	2.1754	1.7499	2.0769	5.9284	4.9398	3.2191	3.9971	8.733	6.8671	6.1405	3.9324	4.7492
	-0.6	4.5531	6.5262	2.761	5.4144	2.3491	3.1532	3.2689	3.8426	1.3664	3.1419	3.3132	2.6046	5.7239	7.5354	2.9296	2.7027	3.5069	8.2334	7.5329	4.9194	3.9152	1.728	2.5054	3.5351	2.9647	2.6053	2.7564	2.896	1.9591	3.6274	3.3988	3.0253	3.4975	2.9899	2.8588	3.2621	3.1762	4.5819
	-0.4	5.2361	5.1724	2.9608	3.711	3.709	2.5191	2.8077	3.1107	1.2678	3.4126	2.4264	3.4463	9.5845	7.6701	3.3241	2.6232	1.503	7.0716	8.7651	2.8111	2.8503	1.5507	1.9552	1.1684	2.636	2.3643	2.932	1.1564	2.563	3.7232	3.251	4.4411	3.5689	2.7531	3.4925	4.2216	3.0502	3.9688
	-0.2	4.9073	5.2427	3.3483	3.4829	3.1733	1.7721	3.5197	2.4245	1.1128	6.0541	2.7244	2.5591	7.2118	7.0253	3.7483	2.873	3.0059	4.7986	10.5153	4.2993	3.0904	1.9052	3.2563	4.314	2.4683	2.1233	4.013	2.282	3.4615	4.0109	2.8499	2.6677	2.4268	1.5394	2.7115	3.8634	2.2435	4.9387
	0	7.968	9.1188	6.0668	7.3612	7.3975	2.5539	5.8824	5.7411	5.8459	5.2338	3.2281	3.742	13.5389	7.6605	3.7877	8.4601	5.2603	9.7613	15.8079	6.635	5.4187	2.3039	5.8657	4.0144	4.4067	4.3957	5.8641	4.7278	4.5809	12.3043	5.3832	6.1103	5.7816	3.7004	3.964	7.8675	4.7643	9.476
	0.2	4.3086	4.636	5.2313	7.5589	6.4908	1.3638	2.8319	5.2379	6.184	4.4381	3.8028	3.0255	4.2359	3.9746	6.2734	3.8383	10.2702	3.8389	7.5469	4.7954	6.494	1.5507	5.1	9.5566	2.9378	4.3498	9.3096	4.0422	5.067	5.4171	6.6498	8.3607	4.1399	4.1741	3.0799	3.147	2.7729	5.1171
	0.4	3.4233	2.7714	3.5723	3.5133	4.7393	1.329	1.6506	3.0421	2.6764	2.9696	2.7173	1.8426	3.5121	2.1846	1.9136	1.5217	5.6719	1.7426	3.7525	3.8446	4.0092	5.2725	2.8771	2.9958	1.8378	2.7775	5.0804	1.9546	3.3878	3.1	2.0266	3.1744	3.2834	4.2333	2.2841	1.8677	5.8987	1.7614
	0.6	3.145	2.0051	1.8406	2.7224	4.5951	1.2074	1.416	0.8692	1.3241	2.9779	1.3551	2.1156	2.748	2.5695	1.815	0.5564	6.0655	1.5153	2.0442	1.6742	3.6124	0.1329	2.0891	3.7747	1.1805	2.1462	4.9047	1.0643	2.4599	3.3877	2.301	3.4873	0.8565	3.1083	1.9157	2.4434	19.0068	2.1628
	0.8	2.656	1.8902	2.3856	4.654	5.0072	1.329	1.1085	3.7054	2.2398	2.3954	1.6176	2.2975	1.622	1.3666	1.3514	1.0107	8.9461	2.3867	0.6721	2.501	2.4953	0.3545	2.3864	2.4865	1.4018	3.6038	4.4859	1.9955	1.8559	1.2464	1.0555	2.8465	1.8558	0.3848	2.5936	2.3283	8.5455	1.7837
	1	2.285	1.9285	2.767	3.9848	3.8327	1.1466	1.3593	1.5554	1.5213	2.4774	1.7027	2.6956	1.0456	1.9825	2.1306	1.1242	7.2106	2.4498	0.8261	1.1988	2.4953	0.1772	2.2006	4.0443	1.5226	1.8937	1.9322	1.9648	2.1063	2.4609	1.14	2.4888	0.9993	0.148	1.562	1.0746	0.7058	1.0925
	1.2	2.1585	1.4176	2.0344	1.9772	3.8327	1.0771	1.149	1.0293	0.9156	2.1329	1.795	3.0027	0.63	1.7323	2.1996	0.9653	7.7116	3.2201	0.5321	2.0876	1.9002	2.9242	2.3121	3.0258	1.5561	2.261	2.4051	2.4662	1.2962	4.3784	1.6466	4.3964	3.1763	0	2.5641	2.6865	5.3189	1.0591
	1.4	2.7993	2.1264	2.2281	3.2243	3.2763	1.607	1.3512	2.0814	1.9017	3.3224	1.6105	3.4918	0.9115	3.8302	2.4462	1.5103	11.0574	2.0836	0.9241	1.8603	1.6705	0.1329	1.2638	2.4865	1.8781	2.3299	2.1213	2.7323	1.6497	3.5155	0.7811	4.5306	2.2841	0.444	1.8862	1.5479	3.1762	2.0513
	1.6	2.6391	1.4943	2.5309	3.9544	2.6994	1.0598	1.2056	1.9213	2.6905	1.4438	1.6105	5.3685	0.3619	4.2441	3.6003	1.4308	6.0297	4.1672	0.182	2.0463	1.7018	1.4178	2.5054	3.0557	1.5964	1.4346	2.6348	2.6709	1.9591	3.9629	0.5066	4.0537	1.6774	0.148	3.2862	2.5969	0.7058	1.505
	1.8	2.3187	1.6922	1.8709	2.0837	3.606	1.442	1.6102	2.4474	1.7326	2.5267	2.1142	4.3221	1.6354	4.0227	3.3143	1.7715	6.9243	6.2129	0.5321	1.2195	2.1716	1.6837	2.4533	2.846	2.1464	1.2969	2.4051	2.7118	1.3404	3.6274	1.4988	3.3979	1.3205	0	3.8314	3.3389	1.0587	1.1037
	2	3.0523	1.5326	2.4158	2.4791	3.2145	1.5115	1.6425	3.0192	1.9862	2.1001	1.9298	7.939	3.0563	4.475	4.9122	2.0895	5.3677	6.7938	0.7841	2.6457	2.1403	2.5255	3.1671	2.9359	2.2201	1.4117	2.6348	3.0291	1.4141	2.4449	1.0133	3.6662	6.424	0	3.8314	3.7227	1.4621	2.0624
	2.2	2.8583	2.0434	2.0404	3.0722	2.0812	2.024	1.4969	7.8225	1.6904	2.0263	2.2206	4.8908	1.4879	3.147	4.8728	4.2698	4.7772	4.0535	0.8401	3.0798	1.6914	1.4178	1.8512	3.1156	1.3348	0.6083	2.7429	2.8756	1.7676	1.2304	0.6333	4.8137	3.5689	0	2.0925	1.3688	2.7729	1.2152
	2.4	2.2934	1.4176	2.2705	1.1255	3.9769	2.3628	1.9095	2.7447	3.3948	1.6899	2.4264	6.5742	4.0617	2.4348	5.3462	3.2819	2.2186	1.0734	0	3.8032	3.3828	2.9685	2.7136	2.7861	2.5756	1.5265	2.5132	3.1212	2.018	0.5273	1.3511	5.8569	4.5682	0	2.0631	4.3495	2.4704	2.2854
	2.6	2.3356	1.5262	2.8821	0.73	1.4218	2.8666	2.5568	3.5453	2.8314	2.1657	2.2774	5.2434	3.6729	1.0297	7.1217	7.1996	2.2902	2.3109	1.5962	0.7028	2.0881	5.0953	4.022	0.3895	2.2604	0.6771	2.3916	2.9881	1.3109	2.5727	0.6755	3.3234	2.9265	0	3.2862	1.7654	0.6302	1.7168
	2.8	2.2344	0.7152	2.319	0.7452	2.143	3.1011	2.9695	2.333	2.1975	2.6415	5.172	2.3999	3.2306	1.3473	4.4092	6.064	0	1.4775	0.9101	1.4675	2.2134	5.9814	2.7582	1.0186	2.3811	1.251	2.5267	3.0393	1.5172	1.2784	0.8866	3.7854	3.6403	0	1.6357	1.6119	0	1.9064
	3	2.2091	1.705	1.986	0.3802	0.5151	3.6571	3.9324	4.8719	3.0427	2.2067	3.7744	2.4568	2.3995	0.7891	4.567	6.5296	0.1074	0.4546	0.5321	2.4804	2.7563	7.4878	2.7656	2.7262	2.6293	1.5609	1.8781	3.9296	1.5613	0.8469	2.1322	1.9821	2.7123	0	3.0651	1.6119	0.8067	1.5719
	3.2	2.1164	1.2261	1.8225	0.289	0.5358	3.4659	4.9842	3.0192	3.8879	3.1173	4.5122	1.035	2.8552	0.6255	2.4265	5.8596	0.0537	0.2399	0.5181	1.8189	1.4721	4.0319	2.6541	1.408	3.2128	1.733	2.9591	3.0393	1.4582	0.5753	1.5833	2.8465	4.1399	0	2.8146	2.6481	1.1848	0.9588
	3.4	2.1164	1.0153	1.8951	0.0913	0.2885	4.5344	3.3255	1.0522	1.7608	2.6989	3.2565	0.2275	2.7614	1.6168	1.9037	6.6886	0	0	0	0.9095	2.5893	6.1143	3.1819	0.3595	1.9384	1.9282	1.9051	3.5919	2.2242	0.2557	1.0133	1.4009	3.4261	0	1.5473	2.1108	2.42	2.7648
	3.6	1.6273	1.3091	1.108	0.0456	0	3.4486	1.9662	0.4346	2.3524	2.7892	3.4338	0.0682	0.5764	0.3368	1.3514	4.7354	0	0	0	1.9016	1.3677	3.323	1.9404	0.749	2.5018	1.5494	2.4997	3.4691	1.1342	0	0.3167	2.6379	2.8551	0	3.5956	2.2771	1.8654	1.7057
	3.8	1.4334	0.4406	1.7438	0	0.0824	4.0479	2.8724	1.2351	1.8876	2.5185	2.0646	0.2957	0	0	0.582	4.2471	0	0	0	0.3721	0.2297	5.3611	2.1188	1.5279	2.039	2.2839	2.1348	4.165	1.5908	0	0.57	0.8048	0.9993	0	2.7262	3.083	0.7058	1.7168
	4	1.0708	0.4534	0.4602	0	0	3.1359	1.6183	0.8005	2.9159	3.2404	2.4619	0.1024	0	0.2695	0.0986	2.7027	0	0	0	0	0.6786	7.3992	2.1262	2.6663	2.3677	2.9152	0.4459	3.6124	1.9738	0.1918	0	0.5365	0	0	2.8294	0.5885	0	2.4303
	4.2	1.0034	0.1405	0.9022	0	0	3.3791	0.3965	0	0.8874	2.4528	0.9862	0.1137	0.0402	0	0	0.9198	0.0358	0	0	0.3514	0.3237	2.171	1.6356	1.5279	2.4348	0.6771	2.2565	1.3815	1.3699	0	0	0.149	0.0714	0	0.7958	1.1002	0.0504	1.8618
	4.4	0.4132	0.364	0.3754	0	0	1.9284	0.3317	0.0686	1.7186	1.2387	1.0642	0	0	0	0	0.2612	0	0	0	0	0.167	3.323	0.6988	0	0.0872	1.2051	1.8376	1.8113	1.797	0	0	0.1341	0	0	0.1916	0.8955	0	1.8729
	4.6	0.1096	0.0447	0.5752	0	0	0.7731	0.3641	0	2.2961	1.4274	0.2696	0	0	0	0	0.0341	0	0	0	0	0.0731	0.7532	0.7211	0.3295	0.1744	0.9067	0.7431	1.2792	1.0753	0	0	0.0745	0	0	0.3242	0.7164	0	0.524
	4.8	0.1602	0.0958	0.109	0	0	1.3551	0.2104	0	1.3523	0.8614	0.227	0	0	0	0	0	0	0	0	0	0	0.2215	0.3643	0	0.664	0.769	0.4594	0.3786	1.6792	0	0	0.0447	0	0	0.2653	0.0895	0	0.3456
	5	0.059	0	0.0121	0	0	0	0	0	0.5353	0.2461	0.0213	0	0	0	0	0.0908	0	0	0	0	0	0.7089	0.0595	0	0	0.4017	0.2297	0.0716	1.5319	0	0	0.0447	0	0	0	0.1407	0	0.0669
	5.2	0	0	0.0121	0	0	0.0782	0	0	0.2676	0.2461	0	0	0	0	0	0	0	0	0	0	0	0	0.0297	0	0	0	0.5405	0.3479	0.5892	0	0.1478	0	0	0	0	0.1279	0	0
	5.4	0	0	0	0	0	0.1998	0	0	0	0	0.0426	0	0	0	0	0	0	0	0	0	0.0209	0	0	0.4793	0.0872	0.3787	0	0	2.0916	0	0	0	0	0	0	0.1023	0	0
	5.6	0.059	0	0.0242	0	0	0	0	0	0	0.041	0.0355	0	0	0	0	0	0	0	0	0	0	0	0	0	0	0	0.027	0.0819	1.4141	0	0	0	0	0	0	0	0	0
	5.8	0.1602	0.0383	0.0182	0	0	0.0261	0	0	0	0	0	0	0	0	0	0	0	0	0	0	0	0.0886	0	0	0.0335	0.0459	0	0	1.1195	0	0	0	0	0	0	0.0384	0	0
	6	0.1012	0	0	0	0	0	0	0	0	0	0	0	0	0	0	0	0	0	0	0	0	0	0	0	0	0.1836	0	0	1.9296	0	0	0	0	0	0	0	0	0
	Extended data Fig 4h
	Average speed (μm/s)			Pause frequency (N/s)			Maximum speed (μm/s)			Pause duration (s)
	WT	P301L		WT	P301L		WT	P301L		WT	P301L
	2.38278	1.83271		0.020667	0.006917		5.96	5.938		2.51667	12.7782
	2.17485	1.76243		0.009724	0.025514		7.505	5.237		2.94962	4.37389
	2.52239	3.02292		0.012907	0.0065		7.855	7.855		2.60765	4.41922
	1.13187	2.27		0.014158	0.013442		3.434	6.102		4.43388	4.41433
	1.26362	1.679		0.044813	0.024923		3.606	6.567		2.54057	12.2118
	3.27707	2.8071		0.004135	0.006059		9.64	6.009		1.82448	3.10644
	2.86405	2.96515		0.0041	0.004		4.696	6.31		3.38566	2.97358
	2.24767	2.429		0.005214	0.005214		4.292	5.322		4.55927	8.13105
	2.59483	2.1846		0.015125	0.012619		6.181	5.408		6.66868	8.06047
	2.72184	2.83978		0.007737	0.005		5.46	5.537		8.54001	7.84939
	2.69912	3.88182		0.007556	0.025071		5.569	9.168		4.62684	3.44228
	1.98737	1.03982		0.00668	0.0157		4.069	3.863		3.61161	4.93643
	2.30289	1.7535		0.005737	0.004529		4.121	5.003		4.46375	2.90634
	1.91938	1.78112		0.00484	0.00804		3.892	4.979		9.67696	6.98858
	2.27376	2.3335		0.011765	0.0072		3.812	4.121		4.44871	3.01842
	2.87283	2.65433		0.001607	0.009045		4.979	4.761		4.66418	3.12666
	1.07031	2.5789		0.02125	0.004862		4.155	5.64		8.00606	6.01603
	1.39925	0.727		0.005913	0.004		3.196	4.121		5.92549	11.466
	1.8235	2.5551		0.0038	0.008848		3.032	6.926		6.1201	7.32506
	Extended data Fig 4i
	Average speed (μm/s)			Pause frequency (N/s)			Maximum speed (μm/s)			Pause duration (s)
	WT	P301L		WT	P301L		WT	P301L		WT	P301L
	0.719045	0.8484		0.045524	0.042292		4.865	3.09		3.06936	2.37834
	1.00676	1.28747		0.045524	0.042292		4.636	3.348		6.51214	3.76804
	1.26491	1.04575		0.061906	0.0456		4.9	4.9		3.39791	15.97
	0.999231	1.59413		0.047765	0.03812		3.193	6.438		6.30523	6.13166
	0.83225	1.0568		0.050231	0.0375		4.893	4.464		2.67879	11.0981
	1.70412	1.42867		0.039765	0.043571		5.279	4.842		2.09525	3.17907
	1.39993	1.57453		0.0344	0.029333		4.249	5.666		2.88754	7.34475
	0.8902	0.7665		0.0285	0.02825		3.76	4.292		10.4143	6.89081
	1.366	1.71789		0.033833	0.02075		4.292	6.593		10.091	11.6334
	1.02014	1.63917		0.031737	0.027929		5.322	6.753		6.22339	3.97281
	1.39436	1.02592		0.035941	0.024222		4.682	4.009		14.8704	9.19177
	0.978091	1.33985		0.050545	0.057286		3.606	5.065		3.65554	5.587
	0.6088	0.7262		0.050636	0.0256		3.155	4.121		6.0255	8.67344
	0.6564	1.05825		0.030611	0.0378		4.636	4.378		5.39631	5.085
	0.889	1.4562		0.059385	0.0156		3.992	5.194		3.52712	14.379
	0.657	1.1784		0.032429	0.033		3.054	3.203		3.57833	3.50969
	0.680143	0.9812		0.032333	0.039647		3.184	5.491		13.1099	27.233
	0.670813	0.701		0.045438	0.058		3.079	4.378		38.7798	33.427
		0.943267			0.0557			4.297			8.77677
