# Supplementary material for: Aberrant tau accumulation caused by MAPT mutations induces early pathological changes in axonal transport that are rescued by p38α inhibition
Source: Nat Neurosci. 2026 Jun 4;29(6):1355–68. doi: 10.1038/s41593-026-02266-4 (PMC13246509; doi:10.1038/s41593-026-02266-4)
Supplement: Supplementary file 15 — Statistical source data. [file 41593_2026_2266_MOESM15_ESM.xlsx]

## Sheet: Foglio1
	Extended data Fig 5a
	Pause duration (s)
	WT	P301L	P301L + SB-239063	AP-P301L	E14-P301L	E14-P301L + SB-239063
		5.97015	7.73737	6.1567	12.2424	3.95441
	1.1194	13.3613	9.26616	11.0075	13.3582	8.25468
	2.6119	4.42554	6.79104	7.07918	12.7736	6.9359
	1.4925	13.7032	9.85695	9.3284	9.25839	3.63806
	6.36524	11.8932	4.32991	6.903	5.00276	11.223
	9.05628	6.67246	7.03007	7.87313	3.94456	17.2108
	9.05473	6.27209	8.59937	1.1194	3.63735	13.5499
		5.90796	6.59661	2.7363	10.6045	6.80298
	1.64178	9.49969	4.75745	7.44832	9.76053	13.7677
	4.58423	11.1917	8.07569	4.4776	10.6091	9.72917
	10.4011	7.56853	14.5062	7.46267	8.09905	12.823
		5.93838	11.9781	3.53144	4.5444	2.69815
	10.5908	25.3905	6.66045	5.69474	13.9762	6.77564
	7.31344		8.13432	4.54478	8.53412	16.0152
			5.9996	3.87643
	Extended data Fig 5b
	Maximum speed (μm/s)
	WT	P301L	P301L + SB-239063	AP-P301L	E14-P301L	E14-P301L + SB-239063
	6.434	4.1594	4.7536	4.4193	4.4193	7.1229
	2.9895	4.3327	5.422	5.9791	2.8596	5.7391
	8.2321	4.3593	4.6793	6.2217	5.8491	5.7624
	4.1882	10.1731	4.8743	5.1342	5.8924	5.3725
	5.4592	4.5753	5.0042	5.1992	4.9392	4.6793
	4.1269	4.3327	4.0294	9.1506	7.0189	4.3673
	4.9592	3.2141	5.7191	5.5791	7.5388	5.0101
	7.0478	4.4973	4.3673	4.7477	4.506	4.0494
	4.2893	8.3187	4.4097	6.8629	5.4592	5.6541
	4.4518	4.7082	4.9021	6.025	5.0259	4.7443
	5.6325	4.7573	5.1125	5.2298	3.7694	7.0189
	3.8994	4.4482	4.8742	5.3725	5.5458	8.7087
	4.6793	4.7993	3.93	5.1992	3.4835	3.8521
	3.1195		3.7369	5.7563	4.3079	10.661
			4.4843	4.5493
	Extended data Fig 5c
	Speed intensity profile (Relative Frequency %)
	speed bins (μm/s)	WT														P301L													P301L + SB-239063
	-3	0	0	0	0	0	0	0	0	0	0	0	0	0	0	0	0	0	0	0	0	0	0.2507	0	0	0	0	0	0	0	0.1074	0	0	0	0	0	0	0	0	0	0	0	0
	-2.8	0	0	0	0	0	0	0	0	0	0	0	0	0	0	0	0	0	0	0	0	0	0	0.0575	0	0	0	0	0	0	0	0	0	0	0	0	0	0	0	0	0	0	0
	-2.6	0	0	0	0	0	0	0	0	0	0	0	0	0	0	0	0	0	0	0	0	0	0.7835	0	0	0	0	0	0	0	0	0	0	0	0	0	0	0.1018	0	0.3405	0	0	0
	-2.4	0	0	0	0	0	0	0	0	0	0	0	0	0	0	0	0	0	0	0	0	0	0.6894	0	0	0	0	0	0.2642	0	0.5904	0	0	0	0	0	0	0	0	0.1702	0	0	0
	-2.2	0	0	0	0	0.4666	0	0	0	0	0	0	0	0.3349	0	0	0	0.1288	0	0	0	0	0.4074	0	0	0	0	0	0	0	0.4294	0	0	0	0.3475	0	0.4077	0	0	0.2724	0	0	0
	-2	0	0	0	0	0	0	0	0	0	0	0	0	0.3349	0	0.2401	0	0.1932	0	0	0	0	0.1567	0.3736	0	0	0	0	0	0	0	0	0	0	0	0	0	0	0.3279	0.4086	0	0	0
	-1.8	0	0.2514	0	0	0.6416	0.0858	0	0	0	0	0	0	0	0	0	0	0.4509	0	0	0	0	0.4387	0.4023	0	0	0	0	0	0	0.5368	0	0	0	0	0	0	0.1018	0	0.681	0	0	0
	-1.6	0	0.2933	0	0	0	0	0	0	0	0	0	0	0	0	0.1334	0	0.2899	0.4847	0	0	0.0549	0.4387	0.3448	0	0	0	0	0	0	0	0	0	0	0	0	0.2224	0.5771	1.2386	0	0	0	0
	-1.4	0	0	0	0	0	0	0	0	0	0	0	0	0	0	0	0	0.1288	0.727	0	0.1304	0.3566	0.6581	0.8621	0	0	0	0	0.1321	0	1.1809	0	0	0	0.2172	0	0.1112	0.3734	0.8379	0.7831	0	0	0
	-1.2	0	1.2149	0	0	0	0	0	0	0	0	0	0	0.2009	0.4714	0	0.1773	0	0.4847	0	0.0782	1.3988	0.9401	0.2586	0	0.3532	0.2591	0.5727	0	0.2281	0.2684	0.1235	0	0	0	0	0	0	0.4372	0.5788	0	0	0
	-1	0	0.1257	0	0	0.2625	0.286	0	0	0	0.2411	0	0	0.2009	0	0	0	0.0966	0.6462	0	0	0.96	1.0968	0.5747	0.344	0.157	0	1.0021	1.2329	0	1.2346	0	0.5313	0	0	0	0	1.4257	0.3279	0.5448	0	0.431	0.152
	-0.8	0	0	0	0	0	0.0858	0	0	0	0	0.2059	0	0.4689	0.7661	0.3201	0.152	0.7729	1.3732	0.1561	0.3391	2.3587	0.282	0.3448	0.5734	0.0785	0.2591	0	0.4403	0	0	0	0.4251	0.2092	0.2172	0	0.8525	0.4752	0	2.2131	0	0	0.152
	-0.6	0	0.2095	0	0	0	0.286	0	0	0	0	0	0	0.134	0	0.1867	0.2026	0.7407	1.2116	0.3123	0.7042	3.1541	1.7549	0.7184	0.5734	0.157	0.6736	0.2863	0.2202	1.5209	0	0	0	0.0897	0.391	0	0.7413	0	1.0929	2.2812	0	0	0.228
	-0.4	0	0	0	0	0.35	0.8009	0	0	0	0	0.2573	0	0.5358	1.1786	0.4001	1.7224	1.4171	0	1.171	1.3302	4.1415	1.4729	2.069	1.6628	1.3736	1.658	1.9327	0.5724	1.1027	0	0.6584	0.6376	0.538	0.5647	0.2695	0.3336	0	0.9472	1.4641	0.7453	0	0.8359
	-0.2	0	1.9271	0	0	0.8457	2.3741	0.9568	0	0	0.6889	0	0	0	0.4125	2.2139	4.306	4.058	6.1389	9.9922	4.6166	5.3758	1.2222	4.3678	4.1858	1.7661	0.7772	6.3708	0.5724	1.711	1.7177	2.0576	4.3571	3.168	1.0426	1.482	1.4826	1.0523	0.3279	1.8046	1.6149	0	4.5593
	0	2.7703	1.173	0.9519	0.8388	8.1948	15.7037	2.832	0	1.5288	3.6858	4.4776	0.6029	3.081	8.3088	8.909	17.5279	5.5717	5.8966	15.847	11.5806	8.283	9.5895	6.8966	8.7156	7.2214	7.8756	10.0931	4.7556	7.7186	2.8986	8.2716	4.3571	10.9085	4.1703	8.2856	2.854	6.0421	3.8251	3.541	9.5652	14.8707	16.7933
	0.2	1.8919	1.0892	1.9946	0.932	6.7075	13.2723	2.2962	0.4781	2.518	2.1357	1.8013	2.11	1.8084	8.4856	6.9352	10.7143	6.3446	3.4733	9.9141	6.4424	8.7767	8.2733	7.069	7.3394	4.6311	6.3212	5.2255	3.7869	5.6274	2.7375	4.5267	6.5887	10.2809	2.3892	4.7828	2.0015	4.0733	3.0965	2.6558	5.2174	6.5374	8.9666
	0.4	2.2297	2.3041	4.4878	0.3262	6.0659	13.6442	3.2912	0.3187	0.4047	5.1671	2.1101	0.9043	2.1433	7.7784	7.4953	12.1327	5.4428	3.0695	3.0445	9.4679	8.6396	8.6807	6.092	4.1284	4.1209	3.4197	7.874	3.3465	4.7529	1.8787	4.6914	12.7524	8.1889	3.1277	3.2334	2.0385	6.7549	3.6066	4.0518	5.9213	3.8075	14.4377
	0.6	2.5676	3.3515	6.029	2.3765	5.8909	10.8124	6.3529	0.6375	1.304	0.9645	1.9043	3.9186	7.0998	12.198	8.5089	10.1064	8.6312	3.0695	6.5574	11.7893	8.0362	5.9542	6.4655	4.1284	6.6327	4.8705	6.0845	1.321	7.3384	1.3419	4.5267	6.8013	14.5248	2.3023	5.6922	2.6686	2.7834	4.408	4.4944	6.0041	4.8132	8.2067
	0.8	4.3243	7.3733	8.2049	1.7241	12.3943	9.754	9.4145	0.996	2.7428	1.4812	0.9779	3.5418	3.5499	8.6034	8.0288	5.9777	7.7939	6.3813	5.1522	8.7637	8.5299	5.5782	6.408	9.0023	6.6327	2.8497	4.5097	4.9758	5.5513	5.2067	4.9794	10.0956	10.1913	0.9991	6.1637	3.447	3.2247	1.8215	6.2989	4.0994	11.7816	12.8419
	1	6.3514	9.7193	7.7969	1.6309	10.2362	8.2952	2.6406	2.2709	3.0126	7.3372	2.2645	8.6662	7.9035	11.5498	5.5481	8.1307	4.6699	2.3425	3.2787	10.5112	6.1437	6.5183	5.6322	4.1284	9.9686	5.4922	5.0823	2.7301	6.1977	4.6162	4.6091	10.9458	8.7866	5.2563	4.6143	4.003	3.2587	3.5701	1.6684	5.5487	11.9971	7.5228
	1.2	9.1892	6.4097	9.0209	6.7102	6.5325	5.2632	3.0999	4.0239	3.5072	7.0617	2.316	12.208	4.8895	9.1338	7.0152	3.2168	7.0531	6.462	5.7767	6.5728	5.8694	3.7919	7.2989	3.383	5.6907	3.886	17.8239	3.6548	6.0456	5.0993	3.3333	8.6079	8.7567	5.1694	7.3425	3.5582	2.0367	2.5865	3.3708	6.9151	11.4224	7.5228
	1.4	10	9.468	8.6582	4.52	3.9953	4.7769	2.0283	7.4104	5.8004	4.3059	1.544	7.6865	12.1232	10.3123	4.8013	3.926	6.5056	8.4814	9.3677	6.5989	7.5425	4.45	3.0172	7.6835	6.3187	5.285	3.1496	3.6107	5.7795	5.7434	4.1975	5.4198	4.7818	4.0834	5.5911	4.3736	1.1541	1.8579	2.6217	4.9689	9.1236	8.9666
	1.6	7.9054	14.2438	8.4316	8.4809	8.0782	2.2597	3.5974	4.0239	3.777	4.4092	3.0365	12.9616	3.8848	7.7195	5.6282	3.6474	5.314	3.958	4.2155	5.0861	5.2386	3.1652	2.5287	0.8601	3.7677	7.772	2.2906	4.1832	8.4411	6.2802	2.6749	7.5452	6.4854	1.1729	7.612	3.3358	1.6293	3.1694	0.5448	6.0041	10.273	1.5957
	1.8	8.3784	13.5735	10.2901	10.0652	3.9662	3.2323	3.9036	2.2311	5.2158	7.2683	3.6027	18.5381	3.4829	4.3017	5.148	6.231	3.2528	6.5428	2.42	3.2864	6.0889	1.2849	3.2759	2.8096	4.1994	4.9223	3.5791	6.2087	6.5399	4.7236	2.5926	2.1254	4.1542	0.7819	5.5237	7.7094	3.9375	3.3151	1.9408	5.6729	2.658	0.228
	2	4.6622	10.8923	7.117	10.6244	5.2202	1.9165	1.9135	12.3506	5.6205	6.5794	5.9187	11.3037	4.0857	4.5374	4.0544	2.4063	3.9614	6.462	5.6987	1.4345	3.2364	3.2592	3.6494	2.2936	3.6107	12.228	2.8633	4.0511	6.73	6.3875	4.4444	3.932	3.2875	2.9105	6.5679	7.8206	7.4678	5.5738	1.4981	5.5072	1.8678	4.4073
	2.2	8.7162	12.191	4.8957	7.0829	3.4996	1.9451	3.6357	5.7371	7.7788	5.9594	3.1395	10.5501	8.6403	2.8285	4.3478	1.5957	2.7697	5.5735	4.1374	1.7475	3.8398	3.3845	5.4598	2.1789	2.9827	6.0622	5.9413	7.7939	3.6882	10.9501	5.7613	3.932	0.5678	3.1712	3.5702	4.1512	7.1623	3.1694	0.7491	4.8033	5.8908	0.304
	2.4	9.1892	2.9326	6.3917	13.0009	7.3491	0.8009	9.0318	7.4502	7.9137	8.3362	10.2934	3.3911	9.779	0	3.7343	2.4063	3.8325	6.8659	2.2639	2.2431	1.0422	4.168	3.9655	4.1284	3.8854	6.3731	3.937	7.5738	3.384	5.0993	6.5844	5.4198	1.6139	4.5613	3.8397	6.2268	3.9715	5.7559	2.111	4.3892	3.3046	0
	2.6	5.1351	1.0054	2.1306	7.1295	2.8871	1.4302	10.7922	12.3506	8.8129	8.9563	6.0731	2.6375	7.3007	1.0607	3.3609	1.4184	3.2528	2.0194	2.6542	1.2259	0.4114	2.1937	1.4368	5.1606	4.0816	7.3575	3.5791	3.919	1.7871	2.5765	3.9095	1.7003	1.1357	3.9531	4.3112	8.0801	7.3999	7.5046	2.8941	2.6501	0	0.7599
	2.8	6.9595	0.2514	4.4878	9.5527	2.3914	0.7723	8.6108	7.3705	6.25	10.1963	9.9331	0.6782	9.8459	0	6.9885	1.2918	3.9614	2.2617	2.3419	1.8779	0.0823	4.0113	2.9023	11.0092	1.2951	4.1451	1.5748	7.3096	3.1559	10.628	4.8971	0.4251	0.9863	2.8671	5.1869	8.6731	7.4678	8.0146	4.0518	3.6439	0	0.304
	3	2.5676	0	2.2212	7.1295	2.2456	1.659	6.1615	5.5777	8.4083	5.1326	2.4189	0	3.8178	0.3536	2.5073	0.9372	4.2834	5.4927	1.8735	0.8086	0.3291	2.9771	3.7069	5.3326	4.9451	2.5907	2.0043	5.3721	2.5095	3.4353	6.6255	0.4251	0.1195	2.7802	5.4901	8.1171	8.3503	5.9016	3.6432	7.4948	0	0
	3.2	2.7703	0	2.5839	1.5843	0.8457	0.0858	7.4627	7.2908	8.768	1.7913	10.2934	0	1.8754	0	1.227	1.0385	2.029	3.6349	1.249	1.7736	0.1097	2.8831	2.2701	3.4404	2.8257	1.8653	0.3579	8.2783	3.346	2.0934	5.5144	1.9129	0.2391	5.9079	3.7386	6.0044	6.8907	5.9016	5.5158	3.9337	0.6466	0
	3.4	1.1486	0	2.8105	2.0503	0.7874	0.2288	5.3196	8.8446	4.8561	3.6858	7.9259	0	1.8084	0	1.5471	0.2786	3.0596	3.0695	1.3271	0.7564	0	2.5071	2.5	0.7454	1.9231	0.4145	1.2885	6.3408	2.1673	4.2941	5.2263	0.4251	0.1195	8.0799	2.5935	5.6338	3.4963	6.6667	7.0821	2.1118	0	0
	3.6	1.1486	0	0.9519	2.0969	0	0	2.6789	3.1474	7.8237	2.928	5.2496	0	0	0	0.0533	0	0.8374	1.6963	0.3903	0.1043	0	0.4074	2.8736	3.8417	1.5306	1.8135	0.3579	2.3778	1.2548	2.4155	2.4691	0	0.8069	7.6021	1.7514	2.5204	2.2743	4.918	3.2346	2.1118	0.5747	0.6079
	3.8	0.473	0	0	0.5592	0	0	3.0233	3.1873	1.7986	1.0334	4.0659	0.3014	0	0	0.5601	0	0.7407	1.0501	0.4684	0.5738	0	1.8803	1.2069	0.6307	3.3359	0	0.0716	2.9062	1.0646	3.0059	3.1276	0.4251	0	6.4292	1.1788	0.8895	1.2559	3.8616	6.5032	1.0766	0	0
	4	0	0	0	1.5843	0.0875	0.2288	0.4592	2.2311	1.7086	0	6.3819	0	0	0	0.1067	0	1.4815	0	0	0	0	1.5669	3.8793	0.6881	2.708	0.3627	0.3579	1.1008	1.4829	1.825	3.0453	0	0.0598	7.7324	0.842	1.4085	3.021	2.4044	8.6142	0	0	0
	4.2	0	0	0.408	0	0	0	0	0.3586	0.4496	0.3789	1.6469	0	0	0	0	0.4559	0.7085	0.2423	0	0.1565	0	1.943	0.8046	0.172	2.6295	0	0	0.6605	0.6084	0.161	0.6996	0	0	6.6464	0.3368	0	1.3238	1.1293	3.7113	0	0	0
	4.4	0.3378	0	0	0	0	0	0	0	0	0.2756	0.6691	0	0	0	0	0	0	0	0.3903	0	0	0.9401	0	0.6307	0	0.4663	0	0	0	0.3757	0	0	0	2.1286	0	0.3336	0.4413	0.9472	4.3582	0	0	0.6079
	4.6	0.473	0	0	0	0	0	0	0.1992	0	0	0	0	0.2009	0	0	0	0	0	0	0	0	0	0.2011	0.2294	1.1774	0	1.7895	0.3082	0	0.161	0.3704	0	0	1.2163	0	0	0	0.8015	2.4855	0	0	0
	4.8	0.6757	0	0	0	0	0	0.4975	0.6773	0	0	0	0	0	0	0	0	0	0	0	0	0	0	0	0	0	0	0	0	0	0	0.0823	0	0	0.6082	0	0	0.4752	0.4372	0.8172	0	0	0
	5	0	0	0	0	0	0	0	0.4781	0	0	0.4632	0	0	0	0	0	0	0	0	0	0	0	0	0	0	0	0	0	0	0	0	0.2125	0	0.2172	0	0	0	0.2186	0	0	0	0
	5.2	0	0	0	0	0	0	0	0	0	0	0.5661	0	0	0	0	0	0	0	0	0	0	0	0	0	0	0	0	0	0	0	0	0	0	0	0	0	0	0	0	0	0	0
	5.4	0	0	0	0	0.0583	0	0	0	0	0	0	0	0	0	0	0	0	0.1616	0	0	0	0	0	0	0	0	0	0	0.2662	0	0	0	0	0	0	0	0	0	0	0	0	0
	5.6	0	0	0	0	0	0	0	0	0	0	0.4632	0	0	0	0	0	0	0.3231	0	0	0	0	0	0	0	0	0	0	0	0	0	0	0	0.9557	0	0	0	0	0	0	0	0
	5.8	0	0	0	0	0	0	0	0	0	0	0	0	0	0	0	0	0	0	0	0	0	0	0	0	0	0	0	0	0	0	0	0	0	0	0	0	0	0	0	0	0	0
	Extended data Fig 5d
	Speed intensity profile (Relative Frequency %)
	speed bins (μm/s)	WT														AP-P301L															E14-P301L														E14-P301L + SB-239063
	-3	0	0	0	0	0	0	0	0	0	0	0	0	0	0	0	0	0	0	0	0	0	0.4913	0	0	0	0	0	0	0	0	0	0	0	0	0	0	0	0	0	0.8159	0	0	0	0	0	0.211	0	0
	-2.8	0	0	0	0	0	0	0	0	0	0	0	0	0	0	0	0	0	0	0	0	0	0.5459	0	0	0	0.3964	0	0	0	0	0	0	0	0	0	0	0.3572	0	0	0	0	0.4606	0	0	0	0	0	0
	-2.6	0	0	0	0	0	0	0	0	0	0	0	0	0	0	0	0	0	0	0	0	0	1.7467	0	0	0	0	0	0	0	0	0	0	0	0	0	0	0.2382	0	0	1.1729	0.7368	0	0.3164	0	0	0	0	0
	-2.4	0	0	0	0	0	0	0	0	0	0	0	0	0	0	0	0	0	0	0	0	0	1.1463	0	0	0	0	0	0	0	0	0	0	0	0	0	0	0.6847	0	0	2.4477	0.2047	0.4606	0.0949	0	0	0.0844	0	0
	-2.2	0	0	0	0	0.4666	0	0	0	0	0	0	0	0.3349	0	0	0	0	0	0	0	0	0.1092	0	0	0.3297	0	0	0	0	0.1705	0	0.279	0	0	0	0	0.3275	0	0	1.6318	0.2865	0	0.4429	0	0.3938	0	0	0
	-2	0	0	0	0	0	0	0	0	0	0	0	0	0.3349	0	0	0	0	0	0	0.4808	0	2.7838	0	0	0	0	0.6263	0	0	0.2046	0	0	0	0	0	0	0.1489	0	0	0	1.0643	0.7677	0	0	0.3332	0	0.5435	0
	-1.8	0	0.2514	0	0	0.6416	0.0858	0	0	0	0	0	0	0	0	0	0.0649	0	0	0	0	0	3.0022	0	0	0.3846	0.3964	0.167	0.2002	0	0	0	0.3348	0	0	0	0.5084	0.6252	0.6961	0	0	0.8596	0	0.2531	0	0.8179	0	0	0
	-1.6	0	0.2933	0	0	0	0	0	0	0	0	0	0	0	0	1.898	0.1622	0	0.7952	0	0.8136	0	1.8013	0	0	0.1648	0	0.4175	0.1201	0	0.1364	0	0.279	0	0.1393	0	0.7262	0.3275	0.348	0	0.204	0	0	1.2022	0	0.1212	0.211	0	0
	-1.4	0	0	0	0	0	0	0	0	0	0	0	0	0	0	0	0	0	0	0	0	0	1.6376	0	0	0	0.6938	0	0	0	0.375	0	1.0045	0.2477	0	0	0.8715	0.4763	1.4308	0	0.153	0.7777	0	2.1512	0	0.6059	0.3797	0	0
	-1.2	0	1.2149	0	0	0	0	0	0	0	0	0	0	0.2009	0.4714	0	0.1622	0	0	0	0.2219	0	1.0371	0	0	0	0	0.2088	0.4405	0	0.1364	0.4351	0.558	0.2477	0	0	0	0.3275	1.1988	0	0.204	1.3917	0.1535	2.1196	0	1.9388	0.1688	0.2329	0
	-1	0	0.1257	0	0	0.2625	0.286	0	0	0	0.2411	0	0	0.2009	0	0	0	0	0	0	0	0	2.5109	0.289	0	0	0	0.334	0.4405	0	0	0	0.2232	0.1858	0	0	0.472	0	0.2707	0	2.1928	0.1637	0.5118	2.2145	0	0.4847	0.6751	0	0
	-0.8	0	0	0	0	0	0.0858	0	0	0	0	0.2059	0	0.4689	0.7661	0	0	0	0	0	0.2219	0	1.8559	0	0	0	0	0	1.2815	0	0.1364	0	0	0.3406	0.1393	0	0.6899	0.2084	0.3867	0.1264	4.1305	0.5321	0	2.7523	0	2.1812	0.8861	0	0.7915
	-0.6	0	0.2095	0	0	0	0.286	0	0	0	0	0	0	0.134	0	0	0.1298	0.2205	0	0	0	0	0.4913	0.6423	0	0	0.3469	0.6681	1.2815	0	0	0	1.0045	0.4334	0.4528	0	0.7988	0.6847	0.9281	0.5057	1.7338	0.2865	1.0747	2.0247	0.7849	1.03	1.3502	0	0.554
	-0.4	0	0	0	0	0.35	0.8009	0	0	0	0	0.2573	0	0.5358	1.1786	0.7711	0.7787	0	0	0	0.5547	0	1.1463	0.4817	0	0	0.2973	0.9186	1.0412	0	1.6365	0.145	0.3348	2.1053	0.7315	0	0.5084	1.3397	2.2815	0	1.0199	0.5321	0.6141	3.3217	0.157	0.9391	1.9831	1.0481	1.1872
	-0.2	0	1.9271	0	0	0.8457	2.3741	0.9568	0	0	0.6889	0	0	0	0.4125	0	1.6223	2.3153	0	1.1142	4.068	0	0.655	0.6423	0	0	0.3964	1.0021	1.9223	1.9808	2.4548	1.4987	0.5022	5.356	4.4235	1.5686	3.5221	3.8702	2.1268	1.2642	5.5584	1.1871	4.5548	4.9035	3.8723	3.1506	5.7806	1.514	3.4824
	0	2.7703	1.173	0.9519	0.8388	8.1948	15.7037	2.832	0	1.5288	3.6858	4.4776	0.6029	3.081	8.3088	1.8387	5.7755	6.505	2.7833	5.8496	9.2825	0.2251	3.1114	9.666	35.1491	2.3077	3.221	5.1775	6.4878	5.1118	9.0692	9.3788	1.9531	7.2136	7.7673	1.8487	7.6616	9.1992	3.6736	7.2903	6.8332	2.7835	10.4401	9.3325	6.6981	6.8464	8.1857	9.1227	10.2493
	0.2	1.8919	1.0892	1.9946	0.932	6.7075	13.2723	2.2962	0.4781	2.518	2.1357	1.8013	2.11	1.8084	8.4856	1.5421	4.867	5.6781	0.6958	6.6852	2.9956	0	0.7096	7.1291	1.3917	1.1538	1.6848	3.9248	3.2439	5.7508	6.8531	5.8255	2.846	3.9628	5.3988	1.6807	3.3043	6.6984	4.4084	2.6549	4.1815	2.1695	5.6807	6.0108	3.506	4.0594	5.2321	10.0155	6.4899
	0.4	2.2297	2.3041	4.4878	0.3262	6.0659	13.6442	3.2912	0.3187	0.4047	5.1671	2.1101	0.9043	2.1433	7.7784	2.4911	6.0675	9.4267	3.2803	8.5794	6.324	0.5065	1.6376	8.0283	0.6362	0.8791	1.6848	2.5052	4.0849	4.6645	6.7167	12.9321	2.7344	4.0557	2.6472	1.6246	4.4662	5.8053	2.3589	2.7813	6.4253	4.7483	9.8772	4.3657	3.4537	3.4535	5.5274	7.764	7.875
	0.6	2.5676	3.3515	6.029	2.3765	5.8909	10.8124	6.3529	0.6375	1.304	0.9645	1.9043	3.9186	7.0998	12.198	1.0676	5.0616	7.7729	1.4911	1.337	10.355	0	0.1638	5.973	1.2724	2.033	3.221	2.4217	4.0048	5.2396	9.0692	9.6688	3.9063	10.743	8.7426	4.986	5.1924	7.1152	2.7456	4.9726	8.1591	5.6897	4.2989	3.8279	5.2852	7.7855	5.1477	9.278	7.6771
	0.8	4.3243	7.3733	8.2049	1.7241	12.3943	9.754	9.4145	0.996	2.7428	1.4812	0.9779	3.5418	3.5499	8.6034	1.0083	7.0733	4.6307	4.175	6.8524	6.0281	0	0.8188	3.693	0.835	3.2967	0.5946	2.9645	5.3664	11.0543	7.194	5.1728	4.5759	5.7276	8.2201	4.3697	3.8853	8.3656	0.9281	5.7733	7.0372	4.2161	9.0072	5.2831	5.1282	5.7558	6.7932	17.3913	4.3926
	1	6.3514	9.7193	7.7969	1.6309	10.2362	8.2952	2.6406	2.2709	3.0126	7.3372	2.2645	8.6662	7.9035	11.5498	1.1269	7.1058	4.1896	5.9642	7.2423	4.5118	1.3506	2.6201	2.7617	2.8231	1.5934	0.5946	3.382	6.0873	14.377	5.4893	6.4781	2.1763	8.2043	6.3393	4.3697	2.5054	7.1748	2.6682	5.4362	5.6604	8.1457	10.5425	3.1636	5.0759	3.9382	2.827	8.3463	7.0835
	1.2	9.1892	6.4097	9.0209	6.7102	6.5325	5.2632	3.0999	4.0239	3.5072	7.0617	2.316	12.208	4.8895	9.1338	5.694	2.6606	5.0717	9.9404	6.6295	4.9186	0.7316	1.2555	2.3764	2.0278	2.3626	4.4103	3.7161	7.6492	7.9872	4.7392	4.1334	4.5201	3.6842	4.4932	4.93	4.1757	4.7336	2.1268	4.2562	7.4452	3.8887	5.8854	5.7893	5.1805	4.7561	5.443	6.1335	4.1551
	1.4	10	9.468	8.6582	4.52	3.9953	4.7769	2.0283	7.4104	5.8004	4.3059	1.544	7.6865	12.1232	10.3123	2.7877	5.451	6.3947	5.169	7.5766	4.142	0.7316	2.7838	1.8947	1.9881	1.3187	2.4777	4.1754	7.9295	8.9457	3.8868	12.9562	2.0089	5.4799	4.6325	9.1877	3.6311	5.0908	3.867	7.8382	6.4763	3.8887	8.4954	3.9228	6.9074	4.7258	3.3333	8.6568	3.7198
	1.6	7.9054	14.2438	8.4316	8.4809	8.0782	2.2597	3.5974	4.0239	3.777	4.4092	3.0365	12.9616	3.8848	7.7195	2.7877	4.5101	10.419	20.7753	3.7326	2.145	0.7878	2.5109	1.7341	1.7495	2.5275	2.1804	4.0919	9.3312	7.6677	7.2281	10.5632	2.6228	3.5294	6.6876	2.8571	3.5585	5.7458	3.5963	3.9191	5.2014	2.2104	5.0154	1.5501	7.8493	5.1802	5.3586	7.0264	6.7273
	1.8	8.3784	13.5735	10.2901	10.0652	3.9662	3.2323	3.9036	2.2311	5.2158	7.2683	3.6027	18.5381	3.4829	4.3017	2.2539	6.9435	6.8908	6.7594	4.2897	3.6612	1.8008	3.1659	1.702	5.4871	3.0769	6.1943	4.6347	8.33	7.476	6.1712	5.7771	7.6451	4.8607	4.5977	3.8655	2.9775	4.1977	1.8175	5.3519	6.3743	6.14	4.7595	6.0108	6.9597	6.4829	8.2278	5.9006	5.6985
	2	4.6622	10.8923	7.117	10.6244	5.2202	1.9165	1.9135	12.3506	5.6205	6.5794	5.9187	11.3037	4.0857	4.5374	3.618	2.3361	2.9217	8.7475	2.8969	1.9601	2.0822	1.2555	2.28	1.3121	0.6593	2.6264	5.595	9.8518	3.5783	4.33	6.3331	5.971	4.3653	3.4134	0.6162	3.4858	2.8282	4.2537	4.9305	2.3457	5.7307	2.7636	4.081	7.9016	6.0285	6.7932	1.5916	3.522
	2.2	8.7162	12.191	4.8957	7.0829	3.4996	1.9451	3.6357	5.7371	7.7788	5.9594	3.1395	10.5501	8.6403	2.8285	2.7284	5.1265	5.4024	7.6541	5.3482	2.8107	6.5279	3.0568	4.5601	3.0219	2.3626	2.329	4.7182	3.9247	5.9425	2.5912	4.8828	5.0781	4.1486	4.6674	2.465	1.4524	4.5252	4.9111	6.1104	3.4166	4.5845	2.4053	5.6944	5.5992	5.1802	2.6582	1.4363	7.2418
	2.4	9.1892	2.9326	6.3917	13.0009	7.3491	0.8009	9.0318	7.4502	7.9137	8.3362	10.2934	3.3911	9.779	0	4.6856	4.0234	4.8512	1.8887	6.0167	3.5133	3.2639	0.9825	5.8125	5.6461	5	3.9643	5.5115	4.4453	5.6869	3.955	3.505	4.2969	4.1176	3.4134	4.2577	2.9412	3.5427	5.6071	8.5124	2.4477	6.5084	1.5353	3.0054	3.977	2.8476	2.4051	2.368	3.2054
	2.6	5.1351	1.0054	2.1306	7.1295	2.8871	1.4302	10.7922	12.3506	8.8129	8.9563	6.0731	2.6375	7.3007	1.0607	9.2527	3.9585	3.4179	2.9821	3.5097	4.4379	10.861	2.9476	6.2942	3.8171	4.0659	5.2032	5.8873	2.6031	2.4281	3.955	0	6.808	1.7957	2.682	2.7451	3.7037	1.4885	2.4362	2.1913	1.9378	2.2923	1.8424	1.8349	4.7619	3.1809	1.519	0.3106	3.3637
	2.8	6.9595	0.2514	4.4878	9.5527	2.3914	0.7723	8.6108	7.3705	6.25	10.1963	9.9331	0.6782	9.8459	0	9.4306	4.7696	2.6461	4.8708	1.6713	1.8861	4.2769	3.2751	5.5877	5.7654	6.2088	4.3112	7.3069	4.4453	1.3419	3.3413	0.3142	6.25	5.4489	3.6573	4.0336	5.1198	2.7389	5.2591	2.7813	0.7649	5.4441	3.5312	4.7453	2.4594	2.9991	3.7131	0.7764	3.2054
	3	2.5676	0	2.2212	7.1295	2.2456	1.659	6.1615	5.5777	8.4083	5.1326	2.4189	0	3.8178	0.3536	6.8802	3.05	1.2679	1.9881	2.6741	2.182	3.6016	5.0764	4.1747	2.9821	8.956	4.3608	2.881	3.0437	0	4.1596	0	6.6964	4.9536	4.9112	6.2745	3.2317	1.6076	5.6458	4.7198	1.1219	4.3799	0.6653	2.7207	3.7677	2.9082	1.5612	0.1165	1.3455
	3.2	2.7703	0	2.5839	1.5843	0.8457	0.0858	7.4627	7.2908	8.768	1.7913	10.2934	0	1.8754	0	13.2266	3.8287	1.8743	4.3738	4.4568	1.0355	8.5537	3.7118	5.2023	2.6243	8.3516	10.8028	6.8058	1.1213	0.3834	0.8865	0	5.8036	1.3622	3.9011	7.1148	5.0472	2.1137	7.5793	4.5091	0.306	4.4617	3.3777	3.1952	1.7268	2.06	5.4852	0.1165	2.4535
	3.4	1.1486	0	2.8105	2.0503	0.7874	0.2288	5.3196	8.8446	4.8561	3.6858	7.9259	0	1.8084	0	5.9312	4.0558	1.9846	3.0815	4.1783	4.2899	6.0777	2.893	8.8953	4.5328	11.7033	6.7393	5.7203	0.7209	0	3.1708	0	5.0781	2.1053	1.3584	4.7059	5.3014	1.4588	2.6295	1.7278	0.204	2.4969	1.2794	0.696	2.8257	3.3929	1.7722	0	1.7808
	3.6	1.1486	0	0.9519	2.0969	0	0	2.6789	3.1474	7.8237	2.928	5.2496	0	0	0	6.5243	1.4925	1.1577	0	3.9554	2.108	11.1986	6.441	4.0462	2.1869	5.989	6.0456	3.9666	0	0	0.375	0	2.3996	0.4644	2.682	7.7311	7.1895	1.1313	3.3643	1.5171	0.153	5.1576	0	0.8858	2.4594	2.2417	2.8692	0.1941	1.4246
	3.8	0.473	0	0	0.5592	0	0	3.0233	3.1873	1.7986	1.0334	4.0659	0.3014	0	0	2.4911	2.3037	2.0397	1.6899	2.2841	4.068	11.7614	10.4803	2.1195	1.5109	8.7363	6.0951	2.6722	0	0	1.3297	0	4.7433	1.1146	1.1494	4.5938	4.6115	2.3817	3.1709	3.9612	0	3.1109	0	1.0756	1.9362	1.8782	0.8861	0	0.7123
	4	0	0	0	1.5843	0.0875	0.2288	0.4592	2.2311	1.7086	0	6.3819	0	0	0	5.1008	2.6606	1.5436	0	0.9471	1.6272	10.9173	9.9345	1.8626	5.0895	4.5604	8.5728	3.2985	0.1201	0	0.1705	0	1.1719	2.8793	1.2539	5.5462	4.2484	0.2977	5.4524	1.0535	0	1.0643	0	0.4745	0.314	0.9391	0.8861	0	1.0289
	4.2	0	0	0.408	0	0	0	0	0.3586	0.4496	0.3789	1.6469	0	0	0	4.6263	1.7521	0.3859	0	0.9471	2.6257	3.9392	3.0022	1.6378	1.5905	0.8791	5.6987	3.3403	0.2002	0	0	0	2.0647	0.1858	1.0798	3.3613	0.7625	2.0542	4.8337	2.6549	0	0.7368	0	0.5378	0.6279	0.7876	0.3797	0	0.1979
	4.4	0.3378	0	0	0	0	0	0	0	0	0.2756	0.6691	0	0	0	0.2372	0.6814	0	0	0	1.8491	5.121	2.238	0	1.5507	6.4286	1.6353	0.7098	0	0.3834	0.0682	0	1.7857	0.2786	0	2.521	1.4161	0.0893	2.2815	1.3064	0	0	0	0	0	0.3635	0.6751	0	0.3562
	4.6	0.473	0	0	0	0	0	0	0.1992	0	0	0	0	0.2009	0	0	0.3569	0.441	0.497	1.0028	1.9601	3.5453	1.9651	0.3532	2.3062	2.8022	0.9911	0	0	0	0	0	0	0.2477	0	2.1849	1.9608	0	1.5081	1.5592	0	1.3099	0	0	0	0	0	0	0.0791
	4.8	0.6757	0	0	0	0	0	0.4975	0.6773	0	0	0	0	0	0	0	0.5191	0	0	0	0.5178	1.4069	0	0	1.1928	0.9341	0.8424	0	0	0	0	0	0.279	0.0619	0.418	0	0	0	2.3975	0.1686	0	0.5731	0	0	0.2616	0	0	0	0
	5	0	0	0	0	0	0	0	0.4781	0	0	0.4632	0	0	0	0	0.3894	0.2205	0.3976	0.2228	1.2944	0	0	0	0.5567	0	0.3964	0.2505	0	0	0	0	1.2277	0	0	0	0	0	0.4254	0.1264	0	0	0	0	0	0	0	0	0
	5.2	0	0	0	0	0	0	0	0	0	0	0.5661	0	0	0	0	0	0.2205	0	0	0	0	0.1638	0	0	0.9341	0.2973	0	0	0	0	0	0.2232	0	0	0	0	0	0.3094	0	0	0	0	0	0	0	0.3376	0.1165	0
	5.4	0	0	0	0	0.0583	0	0	0	0	0	0	0	0	0	0	0	0	0	0	0.4068	0.7316	0	0	0.2783	0	0	0	0	0	0	0	0	0	0	0	0	0	0.0773	0	0	0.1228	0	0	0.1047	0	0	0	0
	5.6	0	0	0	0	0	0	0	0	0	0	0.4632	0	0	0	0	0.1622	0	0	0	0.5178	0	0	0	0	0	0	0	0.2803	0	0	0	0.2232	0	0	0.2241	0	0	0	0	0	0	0	0	0.157	0.2121	0.2532	0	0
	5.8	0	0	0	0	0	0	0	0	0	0	0	0	0	0	0	0.0973	0	0	0	0	0	0	0	0	0	0	0	0	0	0	0	0.3348	0.0929	0	0	0	0	0	0	0	0	0	0	0	0	0	0	0
[truncated: 9 more columns]
