# Supplementary material for: Aberrant tau accumulation caused by MAPT mutations induces early pathological changes in axonal transport that are rescued by p38α inhibition
Source: Nat Neurosci. 2026 Jun 4;29(6):1355–68. doi: 10.1038/s41593-026-02266-4 (PMC13246509; doi:10.1038/s41593-026-02266-4)
Supplement: Supplementary file 16 — Statistical source data. [file 41593_2026_2266_MOESM16_ESM.xlsx]

## Sheet: Foglio1
	Extended data Fig6a
	Area occupied by tau envelopes (%)			Tau envelopes mean intensity (A.U.)			Tau envelopes Integrated density (A.U.)
	WT	P301S		WT	P301S		WT	P301S
	5.1361	5.5763		204.803	485.163		18.442	41.894
	7.4725	8.7254		164.732	319.724		13.701	20.303
	7.156	16.2561		276.143	331.567		11.802	16.591
	8.8341	8.5282		171.051	530.839		3.718	19.571
	6.1265	7.1703		66.98	402.067		41.479	23.708
	8.9259	7.8233		538.995	389.098		17.397	12.075
	8.6315	7.3016		238.986	241.871		11.271	21.546
	10.1535	3.0256		129.452	355.976		29.478	5.943
	5.5624	5.6563		1016.35	146.118		11.113	5.088
	5.1139	12.6697		477.945	70.978		249.929	139.555
	6.0353	6.5288		2269.54	1301.79		24.213	10.236
	5.1516	7.7057		1011.83	1251.87		17.335	37.53
	7.0169	3.7899		251.141	404.743		14.231	42.341
	5.6679	6.9488		309.083	272.745		112.657	24.66
	7.4692	9.1158		1663.37	863.375		18.014	80.62
	5.8035	5.2022		320.74	1889.85		86.799	403.743
	7.2909	4.0798		4176.34	943.027		56.095	129.586
	6.7116	9.5226		649.775	1418.9		69.487	182.818
	5.5718	5.9229		733.289	844.147		137.886	115.456
	6.3884	5.9479		1056.74	817.414		31.957	117.482
	4.1905	15.7593		314.252	572.747		20.746	47.231
	8.6696	8.2813		451.025	643.438		29.184	33.932
	9.4116	8.3784		625.371	479.86		29.434	37.146
	5.5528	8.1036		450.504	515.578		49.522	33.721
	7.2626	4.9966		541.474	1257.42		87.253	145.7
	16.5488	10.8758		847.625	762.787		14.223	188.508
	9.9293	6.3588		355.296	1153.75		26.842	182.022
	7.1794	10.5835		598.581	1049.01		43.306	128.426
		8.1417			1488.26			175.071
		7.3226			1573.65			381.462
	Extended data Fig6b
	GFP puncta average size (μm2)			GFP puncta frequency (N/μm2)
	WT	P301S		WT	P301S
	0.0239	0.0705		2.90479	1.13835
	0.0777	0.2148		1.15585	0.537569
	0.0906	0.1057		1.02985	3.30857
	0.0381	0.1298		2.72658	0.840124
	0.0483	0.0992		4.04838	1.24715
	0.042	0.1958		1.24316	0.761679
	0.0454	0.0678		3.55723	0.498969
	0.0486	0.0697		3.33475	0.774088
	0.0717	0.1914		1.02319	0.322295
	0.0942	0.0835		0.639872	1.20263
	0.0927	0.0674		0.92437	0.571695
	0.1149	0.0873		0.580383	1.02348
	0.185	0.0321		0.639356	1.397
	0.056	0.0293		0.787326	2.53204
	0.0784	0.0562		0.848418	1.55493
	0.1116	0.0515		0.588992	1.89345
	0.1712	0.1212		1.08982	0.906627
	0.016	0.0396		4.55111	3.70565
	0.0331	0.0403		1.81907	1.6469
	0.0349	0.0316		3.28334	1.82899
	0.0279	0.1477		1.73965	1.02002
	0.0496	0.0408		3.41956	2.41203
	0.043	0.1042		3.51617	1.2934
	0.0354	0.0415		2.56059	0.92296
	0.0335	0.0454		1.96618	3.53389
	0.0234	0.0658		0.976908	1.9253
	0.033	0.0072		2.23131	0.275992
	0.0532	0.0217		1.57173	0.137806
		0.1044			0.637146
		0.0359			2.01171
	Extended data Fig6d
	Tau puncta average size (μm2)			Tau puncta frequency (N/μm2)
	WT	MTBR		WT	MTBR
These values are present also in Fig 7i as these neurons were part of an N where WT, MTBR, P301S and P301S+SB-239063 were all analysed.	0.0606	0.1032	These values are present also in Fig 7i as these neurons were part of an N where WT, MTBR, P301S and P301S+SB-239063 were all analysed.	0.275149	0.150637
	0.0971	0.0739		0.163557	0.158063
	0.0967	0.0931		0.226531	0.155125
	0.101	0.0661		0.052092	0.181217
	0.1075	0.0901		0.180564	0.005364
	0.1859	0.1268		0.107278	0.128317
	0.124	0.1271		0.099315	0.127046
	0.1369	0.0858		0.097767	0.119479
	0.1615	0.0715		0.137222	0.107785
	0.1543	0.0722		0.123119	0.112392
	0.1821	0.1594		0.116457	0.04367
	0.2495	0.0575		0.081791	0.170247
	0.0634	0.1348		0.230384	0.112093
	0.1417	0.0694		0.122473	0.175504
	0.0609			0.255581
	0.1136			0.14424
	0.1417			0.148518
	0.1565			0.127241
