# Supplementary material for: Aberrant tau accumulation caused by MAPT mutations induces early pathological changes in axonal transport that are rescued by p38α inhibition
Source: Nat Neurosci. 2026 Jun 4;29(6):1355–68. doi: 10.1038/s41593-026-02266-4 (PMC13246509; doi:10.1038/s41593-026-02266-4)
Supplement: Supplementary file 17 — Statistical source data. [file 41593_2026_2266_MOESM17_ESM.xlsx]

## Sheet: Foglio1
	Extended data Fig7a
	Tau envelopes average size (μm2)			Tau envelopes frequency (N/μm2)			Tau envelopes mean intensity (A.U.)			Tau envelopes Integrated density (A.U.)
	P301S	P301S + Taxol		P301S	P301S + Taxol		P301S	P301S + Taxol		P301S	P301S + Taxol
	0.143	0.195		1.13276	1.00415		1703460	3914743		262110	810144
	0.137	0.22		1.21515	0.88364		2870315	10120182		418799	2368222
	0.221	0.128		0.701928	1.08428		1403463	1862139		356957	283654
	0.151	0.21		1.00987	0.742467		2070849	2174254		345623	509861
	0.144	0.322		1.08721	0.513189		4988380	981356		794690	361557
	0.129	0.297		1.19702	0.602316		2841333	1848098		402763	603074
	0.201	0.184		0.879238	0.983204		5942532	5755313		1298260	1203392
	0.148	0.119		1.08989	0.698275		9098171	357016		1481781	46765
	0.239	0.133		0.689697	1.16742		3499893	510584		935580	81405
	0.179	0.146		0.955785	0.539323		6775215	1513402		1317063	247247
	0.159	0.144		0.974184	1.20053		989435	1123589		176215	191115
	0.206	0.172		0.700474	0.885808		7655490	2028309		1891694	413380
	0.147	0.191		1.09824	1.08211		2620605	2586155		423529	571425
	0.183	0.141		0.820018	0.627381		1267848	2176951		251491	354123
	0.187	0.226		0.943376	0.240132		2575106	7292916		512190	2036971
	0.137	0.213		0.999978	0.37896		596609	3956895		95172	935471
	0.144	0.179		1.06077	0.531031		4125869	5385537		661576	1045572
	0.153	0.162		0.938814	0.526581		2125976	4510266		362705	785950
	0.142			1.17012			592596			90675
	0.156			0.916077			1453429			253070
	0.194			0.423796			1139050			249014
	0.133			0.682594			3646270			535357
	0.159			0.561227			8143876			1370685
	0.117			0.655138			5757330			816454
	0.175			0.544707			8916229			1672145
	0.127			0.732023			7839228			1093600
	0.142			0.650642			5563367			887512
	0.116			0.707214			6198101			801734
